# Supplementary material for: Transcriptome reprogramming, epigenetic modifications and alternative splicing orchestrate the tomato root response to the beneficial fungus Trichoderma harzianum
Source: Hortic Res. 2019 Jan 1;6:5. doi: 10.1038/s41438-018-0079-1 (PMC6312540; doi:10.1038/s41438-018-0079-1)
Supplement: Supplementary file 2 — Table S1 [file 41438_2018_79_MOESM2_ESM.xlsx]

## Sheet: Table S1
Transcriptome reprogramming, epigenetic modifications and alternative splicing orchestrate the tomato root response to the beneficial fungus Trichoderma harzianum
Monica De Palma, Maria Salzano, Clizia Villano, Riccardo Aversano, Matteo Lorito, Michelina Ruocco, Teresa Docimo, Anna Lisa Piccinelli, Nunzio D’Agostino*, Marina Tucci*
Table S1. Primer sequences used for (RT)-qPCR to validate RNA-seq data.
ITAG 2.3 ID	Gene name	Primer sequences	Tm (°C)	Amplicon lenght (bps)
Solyc00g174340.1.1	Pathogenesis-related protein 1b	5’_GCTATAACTACGCTACCAACC_3’	60	99
		5’_CCCGACCACAACCTAGT_3’	60
Solyc01g090980.1.1	Unknown Protein	5’_CCCATTCTGGTTGTGTCAAG_3’	61
		5’_CTACGATAGGCCCGATCAAT_3’	61	100
Solyc06g010250.2.1	Nitrate transporter	5’_GCTCCTCTCGTTCCCATTATC_3’	62
		5’_CTACACCCATAACAAGCCTAGAG_3’	62	115
Solyc06g048860.1.1	Laccase	5’_GCACGGAGTCAAGCAAATA_3’	60
		5’_TGTGAAGCGGTAAGTGTAAC_3’	60	100
Solyc06g073530.1.1	Argonaute 4	5’_CCCTGTTCCACTTGATTTCT_3’	60
		5’_ATATTGCGTCCCTTCTTTCC_3’	60	111
Solyc08g062970.1.1	Glutaredoxin	5’_CTTCACTCGTTCCTCTTGTT_3’	60
		5’_CGATCTCTTCTTCGTCTAGTTC_3’	60	101
Solyc08g078700.2.1	Heat shock protein 22	5’_CACCGCCTCATCACTATTC_3’	60
		5’_CACGATCATCCTGGTCATAAG_3’	60	110
Solyc09g018200.1.1	Plant-specific domain TIGR01568 family protein	5’_CACGAACTCTTAGTCCTAATCCTC_3’	62
		5’_GACGATGAGATGGTGACAGAAT_3’	62	138
Solyc09g082480.1.1	RNA-directed DNA methylation 1	5’_GCCGATCAGGATTTAGGTG_3’	60
		5’_GAGTTACAAGGAATCACAGAGG_3’	60	107
Solyc09g091550.2.1	Salicylic acid carboxyl methyltransferase	5’_GCTGATTTGGGTTGTTCTTC_3’	59
		5’_CTCTGGTGATTGTAGATCGTG_3’	60	105
Solyc10g083230.1.1	F-box family protein	5’_TCACCCTTCCTCCGAGAATA_3’	62
		5’_CCGATCAAACAAACACACAGAG_3’	62	118
Solyc12g005920.1.1	Fimbrin/plastin	5’_ATCGTTCCTTCGGGCATATC_3’	62
		5’_GTCGGAGTGTGGTTGTAGTT_3’	62	104
Solyc06g005060.2.1(*)	Elongation Factor 1-alpha	5’_CTCCATTGGGTCGTTTTGCT_3’	55.8
		5’_ GGTCACCTTGGCACCAGTTG _3’	58.9	100
(*) Elongation Factor 1-alpha was used as reference gene.
