# Supplementary material for: Transcriptome reprogramming, epigenetic modifications and alternative splicing orchestrate the tomato root response to the beneficial fungus Trichoderma harzianum
Source: Hortic Res. 2019 Jan 1;6:5. doi: 10.1038/s41438-018-0079-1 (PMC6312540; doi:10.1038/s41438-018-0079-1)
Supplement: Supplementary file 3 — Table S2 [file 41438_2018_79_MOESM3_ESM.xlsx]

## Sheet: Table S2
Transcriptome reprogramming, epigenetic modifications and alternative splicing orchestrate the tomato root response to the beneficial fungus Trichoderma harzianum
Monica De Palma, Maria Salzano, Clizia Villano, Riccardo Aversano, Matteo Lorito, Michelina Ruocco, Teresa Docimo, Anna Lisa Piccinelli, Nunzio D’Agostino*, Marina Tucci*
Table S2. List of the 1,243 S. lycopersicum DEGs between T. harzianum T22-treated and control plants, identified in this study. Log2-fold change (FC), False Discovery Rate (FDR) and P-value for each differentially expressed tomato gene at the three experimental time points are shown. Genes that did not satisfy FC and FDR cut-offs are in grey. For each gene, the corresponding SOTA cluster membersh…
Gene ID	24 hpi				48 hpi				72 hpi				SOTA cluster
	log2FC	FDR	P-value		log2FC	FDR	P-value		log2FC	FDR	P-value
Solyc12g098590.1.1	4.28377	3.07477e-11	4.44063e-07		0.410701	0.91365	1		-2.36665	0.243785	0.559715		5
Solyc05g009280.2.1	3.65616	5.26349e-27	1.76556e-05		0.564277	0.555537	1		-2.31776	0.00135018	0.113474		5
Solyc00g174340.1.1	2.34675	0.0165705	0.0847014		0.852626	0.833644	1		-2.04246	0.0970251	0.227854		5
Solyc07g055740.1.1	1.86549	0.00159286	0.0883575		0.530115	0.838088	1		-2.00705	0.0725931	0.336578		5
Solyc05g025690.1.1	2.22905	9.28161e-06	0.0133836		1.33542	0.16117	0.811592		-1.84092	0.0495494	0.297594		5
Solyc10g075150.1.1	2.14068	0.0885494	0.159626		0.322465	0.985825	1		-5.3322	0.00293873	0.0144288		5
Solyc09g089950.1.1	3.80847	3.29369e-12	5.06693e-06		0.324121	0.951638	1		-1.80013	0.27578	0.604494		5
Solyc02g089150.2.1	2.80006	2.72616e-11	3.24603e-06		-0.462899	0.824241	1		-1.69982	0.0357367	0.165336		5
Solyc06g048670.2.1	3.36041	9.24468e-12	1.32144e-05		0.267646	0.955777	1		-4.64533	0.000572231	0.0120283		5
Solyc04g007940.2.1	0.700751	0.222326	0.356379		0.337704	0.932239	1		-4.29661	0.00186082	0.0127495		5
Solyc10g008810.2.1	2.91814	9.35362e-21	2.14328e-05		0.197895	0.938917	1		-1.5814	0.000148033	0.134592		5
Solyc07g051820.2.1	1.51304	0.00777744	0.015306		0.139947	0.987614	1		-3.458	0.00451178	0.014722		5
Solyc11g009100.1.1	3.18685	1.19053e-22	2.02148e-07		0.196859	0.946871	1		-1.54767	0.0044483	0.145841		5
Solyc05g055930.1.1	2.84169	3.10099e-20	7.35149e-07		0.0620852	0.990613	1		-1.5312	0.00159272	0.10481		5
Solyc07g056670.2.1	1.56803	0.00186703	0.0257737		0.0650738	0.995677	1		-1.52076	0.139456	0.36867		5
Solyc02g093650.2.1	2.67328	1.05277e-13	1.14026e-07		-0.0498137	0.997464	1		-1.34052	0.0213666	0.121683		2
Solyc04g071400.2.1	0.122145	0.850014	0.834845		-0.733006	0.535808	0.801235		-3.0115	4.28801e-06	4.1317e-06		5
Solyc08g076700.1.1	1.00613	0.0137695	0.0906691		-1.09707	0.0588265	0.340311		-2.91881	1.92422e-09	2.93379e-06		5
Solyc10g007830.1.1	0.113352	0.855568	0.886011		0.308293	0.932239	1		-2.91298	0.000102886	0.000631586		4
Solyc08g007570.2.1	0.666738	0.349261	0.426456		0.0896794	0.99682	1		-2.82265	4.06708e-05	0.000167605		5
Solyc04g011680.1.1	-1.81509	0.00582026	0.05711		-1.13133	0.279522	0.833506		-1.30739	0.022809	0.22082		1
Solyc06g082300.2.1	1.86136	0.00137933	0.00207272		0.0951283	0.994655	1		-1.3004	0.13259	0.171125		5
Solyc10g085360.1.1	3.56536	3.20852e-19	3.18065e-08		0.983893	0.236635	0.829913		-1.27914	0.197327	0.487399		5
Solyc10g081560.1.1	1.91825	4.04002e-05	0.000808817		-0.100794	0.988664	1		-1.26807	0.039177	0.107761		5
Solyc07g007750.2.1	0.236383	0.799998	0.83476		-0.501676	0.913765	1		-2.59638	0.000820076	0.00056754		5
Solyc08g076710.2.1	0.406268	0.238393	0.475065		-1.03725	0.00938456	0.143409		-2.59042	1.88818e-15	3.25619e-09		5
Solyc01g100070.2.1	2.83101	3.21247e-16	0.00110183		0.0692524	0.990712	1		-1.25451	0.0380014	0.495984		5
Solyc08g007800.2.1	1.22801	0.0271368	0.0766073		0.160852	0.985825	1		-1.21705	0.221607	0.418923		5
Solyc06g073530.1.1	-5.24528	2.81754e-19	1.10271e-14		-2.99913	4.12815e-07	6.01846e-05		-1.17616	0.0629621	0.239246		1
Solyc12g088190.1.1	1.1628	0.00309946	0.0290035		-0.201319	0.964626	1		-1.14887	0.0338527	0.131738		5
Solyc01g006620.2.1	2.43402	1.79429e-24	4.36203e-26		0.270906	0.795117	1		-1.07447	0.00261218	0.00469229		2
Solyc08g007210.2.1	2.26174	2.29752e-07	0.00420441		0.344766	0.93	1		-1.09336	0.612907	0.890144		2
Solyc04g008570.2.1	0.715736	0.123807	0.191393		0.0609433	0.99726	1		-2.35083	1.21434e-06	1.25351e-05		5
Solyc10g075100.1.1	1.655	1.63762e-07	6.9525e-05		0.0722474	0.988664	1		-1.0871	0.00319494	0.0378371		5
Solyc04g005380.2.1	2.98466	2.30771e-21	4.17204e-05		0.407808	0.74206	1		-1.07867	0.0617182	0.526011		5
Solyc04g081760.2.1	2.00023	1.30512e-09	0.000224351		0.895534	0.0731654	0.644061		-1.06622	0.0140025	0.232606		5
Solyc07g005390.2.1	1.1115	0.0149266	0.0259198		0.0412415	0.997445	1		-1.06404	0.0729496	0.0957849		5
Solyc05g056400.2.1	1.48046	0.000413315	0.00166551		0.307205	0.910777	1		-1.05668	0.0340572	0.051599		5
Solyc01g007950.2.1	2.29302	9.41171e-15	2.99807e-06		0.323601	0.806637	1		-1.05642	0.0101463	0.199315		2
Solyc03g025190.2.1	2.44002	7.15625e-07	0.000369914		0.162066	0.983093	1		-1.04883	0.310694	0.578472		2
Solyc01g103060.2.1	1.98542	1.74539e-29	1.8932e-15		-0.406494	0.256337	0.893909		-1.0454	2.85359e-07	0.000463907		5
Solyc05g054890.2.1	2.288	1.38956e-36	1.66649e-19		0.197752	0.805488	1		-1.03817	3.18293e-07	0.000631586		2
Solyc10g076440.1.1	-2.03555	3.21247e-16	2.34597e-11		-0.77749	0.0255376	0.170942		-1.02808	0.000103775	0.00659419		1
Solyc00g272810.1.1	-1.25569	1.28703e-09	5.03495e-05		-0.931174	0.000167735	0.0649792		-1.02654	4.82137e-06	0.0059747		1
Solyc06g054060.1.1	1.13574	0.0183537	0.0811725		-0.753143	0.461366	0.972698		-1.02636	0.306973	0.583338		5
Solyc07g054840.2.1	1.19944	0.000819284	0.031535		-0.149394	0.978648	1		-1.025	0.0523567	0.259236		5
Solyc08g005630.2.1	-0.988555	0.00147346	0.0102546		-1.1369	0.00193238	0.0370343		-1.0234	0.00216284	0.0319589		2
Solyc12g088400.1.1	-1.67101	3.38211e-08	4.30046e-05		0.565846	0.366218	0.853185		-1.01639	0.00278722	0.03899		3
Solyc02g067350.2.1	-2.12163	1.9289e-07	6.64134e-05		-0.76089	0.421647	0.920698		-1.01506	0.0303166	0.198552		1
Solyc11g007890.1.1	-2.66639	3.37623e-29	1.89099e-12		-0.673811	0.0592928	0.682855		-1.00897	0.000112853	0.0587458		1
Solyc03g005210.2.1	1.42822	6.77118e-15	1.33625e-13		-0.331502	0.48046	0.854248		-1.00511	1.3644e-06	1.17446e-05		5
Solyc06g005770.1.1	1.72454	0.000165463	0.00391513		0.0354249	0.997464	1		-1.00157	0.343997	0.601306		5
Solyc07g066360.1.1	2.78114	4.23696e-27	5.24002e-09		-0.198007	0.916626	1		-1.00038	0.00077159	0.171171		5
Solyc10g081490.1.1	-0.033089	0.96708	1		-0.477753	0.794705	1		-2.3255	0.00130167	0.0051047		5
Solyc08g074630.1.1	1.17875	0.0566503	0.0936087		-0.300918	0.959642	1		-0.993072	0.215739	0.304093		5
Solyc08g079880.1.1	0.15678	0.848223	0.919207		-0.239723	0.974105	1		-2.31467	0.00483047	0.035133		5
Solyc12g094530.1.1	-1.65174	0.000151029	0.00476631		0.0385252	0.998319	1		-0.986417	0.0577474	0.243148		3
Solyc06g054030.2.1	1.83924	1.27935e-10	6.60787e-11		-0.436995	0.620425	0.926184		-0.984275	0.0244484	0.0465322		5
Solyc08g014490.1.1	1.57463	1.73319e-08	1.77784e-05		0.39353	0.64129	1		-0.982466	0.00284343	0.0314388		5
Solyc01g095530.2.1	0.80705	0.181441	0.131136		-0.026845	0.998463	1		-2.30883	7.02971e-05	1.47005e-06		5
Solyc01g060260.2.1	2.78296	1.31726e-26	2.38275e-06		-0.079601	0.987254	1		-0.978039	0.00432749	0.358833		5
Solyc10g009310.2.1	-1.69484	2.26386e-06	4.18924e-05		-1.09891	0.0212196	0.0893221		-0.976227	0.0175219	0.0763792		1
Solyc05g052370.2.1	1.36795	1.5784e-17	1.0736e-15		-0.561383	0.0120902	0.0477719		-0.970228	7.18339e-08	1.19017e-06		5
Solyc09g065420.2.1	1.82646	3.75489e-14	7.6751e-10		-0.283763	0.793778	1		-0.966017	0.00134992	0.0177532		5
Solyc06g061280.2.1	1.17731	3.78526e-09	6.16641e-10		0.383904	0.381853	0.491543		-0.957422	2.5019e-05	8.01889e-06		5
Solyc01g106710.1.1	-2.82588	8.30246e-13	4.76898e-10		-1.29526	0.00491171	0.0367726		-0.952023	0.0205606	0.0881368		1
Solyc09g014580.2.1	0.656456	0.0879973	0.1638		-0.223404	0.935025	1		-2.3038	7.81196e-08	1.89983e-06		5
Solyc02g082880.2.1	1.19544	2.13058e-08	5.41953e-07		0.420226	0.341151	0.533281		-0.949529	5.60934e-05	0.000507555		5
Solyc09g008070.2.1	2.28589	1.63833e-22	1.07109e-18		0.0172856	0.997445	1		-0.948193	0.00302156	0.010576		2
Solyc04g014290.1.1	2.34542	2.63215e-28	8.41424e-12		-0.210893	0.856039	1		-0.947849	0.000106757	0.0438112		2
Solyc03g005280.2.1	0.34239	0.697641	0.60798		0.116048	0.994316	1		-2.29006	0.00368149	9.54173e-06		5
Solyc05g010230.1.1	-2.64956	1.16258e-07	0.000173966		-1.29779	0.0784171	0.497062		-0.933052	0.114034	0.447944		1
Solyc04g014400.2.1	1.30274	0.00565231	0.0109242		0.923361	0.256299	0.458591		-0.92835	0.112182	0.126934		5
Solyc12g049190.1.1	-1.27901	0.000981816	0.00380535		-0.414995	0.80281	1		-0.928102	0.0558893	0.13526		3
Solyc03g115970.1.1	2.16629	7.90798e-08	8.00372e-07		-0.388658	0.880595	1		-0.925733	0.171421	0.301577		2
Solyc09g072690.1.1	0.641544	0.398808	0.320537		0.473679	0.906954	1		-2.26603	0.00255835	6.20128e-05		5
Solyc01g094700.2.1	2.28966	6.62268e-30	2.545e-16		0.101828	0.964849	1		-0.920676	9.06817e-05	0.0136266		2
Solyc12g019230.1.1	2.02048	1.18723e-14	4.96106e-12		-0.525	0.383559	0.781		-2.25257	6.51379e-10	3.4042e-08		5
Solyc05g014150.2.1	2.96097	2.96901e-27	3.97272e-12		0.139316	0.96495	1		-0.918952	0.0377447	0.275464		5
Solyc03g117720.2.1	1.42105	6.86291e-08	2.52439e-05		-0.495469	0.443242	0.919815		-0.910967	0.00986578	0.0551741		5
Solyc02g022880.1.1	0.0243481	0.964971	0.990831		-0.645668	0.552283	1		-2.22929	2.25519e-06	0.000271541		5
Solyc03g115960.2.1	2.06686	5.18885e-42	6.82413e-29		-0.116125	0.933898	1		-0.910813	3.76023e-07	7.5345e-05		5
Solyc10g080050.1.1	-0.0539769	0.936421	0.942978		1.56946	0.00373008	0.0908125		-0.909014	0.116753	0.394354		4
Solyc09g098620.1.1	-1.31489	3.78526e-09	1.55688e-06		-0.476194	0.274018	0.728398		-0.908446	0.000239044	0.0112747		3
Solyc02g093550.2.1	1.16183	0.0118762	0.0416604		0.0780827	0.994316	1		-0.897872	0.259628	0.440875		5
Solyc12g009240.1.1	-1.40956	7.91012e-11	3.76507e-06		-0.299897	0.683512	1		-0.895554	0.00019674	0.0112883		3
Solyc02g078250.2.1	2.25597	4.24362e-34	7.66265e-16		-0.0929065	0.973636	1		-0.885389	0.00015065	0.0192221		2
Solyc08g079160.2.1	3.00435	7.4508e-20	4.75186e-07		0.109626	0.984565	1		-0.878221	0.180145	0.537418		2
Solyc01g010480.2.1	1.39473	0.00158049	0.000649146		-0.4696	0.791061	1		-0.870452	0.160492	0.147661		5
Solyc05g054660.1.1	-1.96104	1.14207e-14	2.26127e-11		-1.06842	0.00116735	0.0127044		-0.870339	0.00157199	0.0162624		1
Solyc03g082770.1.1	-2.7287	5.26332e-06	0.000447188		0.893428	0.48669	1		-0.866976	0.244097	0.534186		3
Solyc01g096320.2.1	1.36087	1.88212e-06	0.000293205		-0.0432716	0.997445	1		-0.863317	0.0283108	0.12744		5
Solyc09g010230.1.1	-1.47871	2.86045e-09	2.65763e-07		-0.170441	0.938917	1		-0.85086	0.0033047	0.0307782		3
Solyc08g007430.1.1	-1.23944	9.11502e-05	0.0180787		-0.47766	0.562944	1		-0.846851	0.0246047	0.331855		3
Solyc02g079140.1.1	2.12272	1.38979e-06	0.00116545		-0.012196	0.999642	1		-0.832909	0.461031	0.735408		5
Solyc05g010180.2.1	1.24846	0.000875922	0.00453957		0.934653	0.0914847	0.325502		-0.831382	0.140206	0.296395		5
Solyc06g075040.1.1	0.453314	0.51593	0.459167		-0.150194	0.987614	1		-2.18202	0.000440852	1.46637e-05		5
Solyc05g011890.1.1	1.47914	1.92673e-05	0.00136163		0.584231	0.475413	0.983967		-0.83134	0.0938356	0.246032		5
Solyc07g065810.2.1	1.67411	1.06296e-16	2.83029e-12		-0.287562	0.694517	1		-0.829377	0.00146811	0.00955273		5
Solyc01g102900.2.1	1.12432	2.26936e-08	1.14956e-09		-0.286257	0.656341	0.921179		-0.82533	0.000219785	5.68843e-05		5
Solyc02g068040.2.1	-1.81515	0.0120575	0.0110449		-0.30244	0.970884	1		-0.825048	0.433158	0.569344		3
Solyc12g014010.1.1	1.87948	3.55763e-10	1.93598e-13		-0.364711	0.790374	1		-0.823924	0.0422147	0.0244007		5
Solyc12g055980.1.1	1.25053	2.29977e-07	0.000215019		0.449863	0.386021	0.914173		-0.82196	0.00490726	0.0757808		5
Solyc07g063770.2.1	-1.25072	0.000534532	0.00361507		-1.40106	0.00129129	0.0174793		-0.81787	0.0910934	0.264663		1
Solyc03g078090.2.1	1.23857	0.0109813	0.0574183		0.22848	0.955777	1		-0.797426	0.199169	0.489367		5
Solyc10g084910.1.1	-1.21486	2.02649e-07	2.66625e-06		-0.699742	0.0421626	0.131557		-0.796361	0.00288167	0.0185269		1
Solyc11g067180.1.1	2.24561	5.11064e-18	8.79876e-15		0.257464	0.836017	1		-2.13	4.76348e-07	5.63754e-06		2
Solyc04g014280.1.1	2.0259	4.97884e-13	3.78316e-11		-0.39944	0.66118	1		-2.1216	1.41808e-09	2.69873e-08		5
Solyc03g097580.2.1	1.83418	3.72747e-05	0.000809005		-0.162327	0.984565	1		-0.794148	0.234694	0.468538		5
Solyc05g007110.2.1	-1.21904	1.06852e-10	1.57878e-09		-0.752019	0.00123623	0.0067628		-0.793115	8.14888e-05	0.00067079		1
Solyc05g052540.1.1	1.28286	6.27302e-05	0.00097387		0.108966	0.984565	1		-0.786632	0.0829639	0.213442		5
Solyc08g081620.2.1	0.524312	0.460921	0.450452		0.274786	0.965449	1		-2.12114	0.00169074	0.00026036		5
Solyc06g064900.2.1	2.27665	2.98687e-08	0.00105251		-0.198572	0.974105	1		-0.783348	0.307686	0.67911		2
Solyc05g015350.2.1	-2.8668	4.2978e-17	3.23035e-15		-0.515817	0.544336	0.888858		-0.778986	0.0391515	0.0930536		1
Solyc02g077590.1.1	0.758841	0.0899704	0.160532		0.0247103	0.998319	1		-2.10171	1.34974e-06	3.08831e-05		5
Solyc04g074000.2.1	1.39724	0.00431542	0.0213094		0.222905	0.965449	1		-0.770593	0.335041	0.5394		5
Solyc03g098260.1.1	1.4816	0.000119636	0.0120002		-0.63403	0.519634	1		-0.765772	0.258771	0.559715		5
Solyc07g006140.2.1	1.65135	2.35159e-11	3.92504e-10		0.100401	0.983683	1		-0.765734	0.0206492	0.0454136		5
Solyc08g078190.1.1	-1.7084	7.99469e-17	1.51151e-09		0.235624	0.774571	1		-0.762851	0.00124034	0.0366882		3
Solyc03g098270.1.1	1.18687	8.87969e-05	0.000486898		-0.490245	0.511095	0.877275		-0.761451	0.0648402	0.118102		5
Solyc11g007180.1.1	3.05393	2.94144e-35	1.93871e-10		0.44171	0.46628	1		-2.07968	5.4124e-09	0.00111618		5
Solyc12g089220.1.1	-1.28616	2.09329e-06	5.60819e-06		-0.691878	0.093133	0.16988		-0.758657	0.0129129	0.0213027		1
Solyc08g068160.1.1	-1.2579	1.66275e-11	3.75379e-07		-0.672911	0.00590241	0.103825		-0.753206	0.000733656	0.0204043		1
Solyc08g083090.1.1	1.81595	4.83769e-39	5.40591e-26		-0.357671	0.172721	0.586959		-0.751389	1.8087e-05	0.00088477		5
Solyc10g076550.1.1	-1.48421	0.00590413	0.0351061		-1.28583	0.142844	0.532855		-0.751382	0.433396	0.697363		1
Solyc10g078670.1.1	-1.62577	8.28963e-23	2.28688e-13		-0.62234	0.00431627	0.11219		-0.744579	4.76447e-05	0.00962377		1
Solyc02g086700.2.1	2.53595	1.30627e-12	1.80464e-17		0.238665	0.934507	1		-0.733306	0.161553	0.088904		2
Solyc06g060340.2.1	1.24401	0.0283168	0.0150447		0.072533	0.997445	1		-0.725649	0.373117	0.265375		5
Solyc08g014310.2.1	2.35578	1.99947e-09	3.3044e-06		0.768	0.48046	0.915445		-0.718327	0.27578	0.489367		5
Solyc01g005890.1.1	-1.50418	0.000407156	0.00140401		0.466055	0.75522	1		-0.706266	0.177442	0.295465		3
Solyc06g053220.2.1	-1.69	0.0049932	0.0457075		-0.879492	0.470158	0.955877		-0.698998	0.315907	0.591412		1
Solyc12g009270.1.1	0.326351	0.648947	0.805008		-0.965982	0.420774	0.878158		-2.0709	0.0007265	0.0152369		5
Solyc06g050690.2.1	2.38234	9.7525e-07	0.000514565		0.847325	0.533326	1		-0.696016	0.643146	0.871672		2
Solyc01g005850.1.1	-1.19025	0.000133435	0.00083094		0.506841	0.486368	0.903416		-0.695381	0.0756001	0.217767		3
Solyc11g066420.1.1	-1.60542	1.33871e-09	5.0088e-08		-0.24975	0.851271	1		-0.694657	0.0286107	0.0906753		3
Solyc01g100980.2.1	-1.20242	0.000424176	0.0449394		-0.763168	0.243688	0.915447		-0.691595	0.13415	0.570263		1
Solyc12g017380.1.1	1.16972	2.03003e-05	4.60659e-05		0.614619	0.203889	0.269304		-0.690696	0.047157	0.0704928		5
Solyc05g014300.1.1	2.82367	7.20886e-10	3.3235e-06		0.362761	0.914123	1		-0.69042	0.515184	0.784632		5
Solyc03g043710.1.1	-1.19406	2.91504e-11	8.95353e-07		-0.957546	3.63331e-06	0.00274636		-0.688969	0.000674646	0.0366029		1
Solyc05g056450.2.1	1.41104	8.49564e-17	1.66794e-14		-0.280553	0.556726	0.925423		-0.688785	0.000470021	0.00189942		5
Solyc01g094750.2.1	2.66466	7.20604e-11	1.16032e-06		0.30739	0.913765	1		-2.0428	0.0015692	0.0134797		2
Solyc01g091870.2.1	-2.55007	6.38229e-19	7.84696e-18		-0.565974	0.294731	0.497062		-0.679743	0.0392158	0.0835532		1
Solyc09g008760.1.1	-1.90651	0.000196681	0.000871859		-0.723962	0.636862	0.993171		-0.674248	0.428398	0.619393		1
Solyc11g007250.1.1	-1.5632	1.63349e-07	4.69202e-06		-0.264883	0.860306	1		-0.664152	0.0630509	0.157402		3
Solyc11g006250.1.1	1.13538	0.00173428	0.0532236		0.259529	0.936762	1		-0.660283	0.240365	0.595594		5
Solyc01g099180.2.1	0.389054	0.641177	0.567		0.173388	0.986462	1		-2.02874	0.00983795	0.000143433		5
Solyc09g082660.2.1	2.84786	2.68216e-10	7.27658e-06		0.204239	0.965449	1		-0.656521	0.615483	0.84782		5
Solyc12g011300.1.1	1.48787	1.46064e-11	5.24037e-11		0.380274	0.476041	0.66001		-0.643708	0.0175622	0.0223182		5
Solyc08g079490.2.1	-1.4428	5.96712e-18	1.17569e-12		-0.836932	2.08511e-05	0.00113074		-0.638983	0.000837046	0.0115203		1
Solyc05g051650.1.1	-1.26968	0.00243729	0.0241413		0.832984	0.223515	0.730815		-0.636821	0.228782	0.557269		3
Solyc04g076440.1.1	2.29026	1.03851e-06	0.00241589		0.962908	0.538936	1		-0.636324	0.55376	0.847268		5
Solyc01g005880.1.1	-1.77062	7.20604e-11	1.54457e-08		0.698282	0.0965567	0.388532		-0.632982	0.0572968	0.162103		3
Solyc10g076660.1.1	-1.89343	3.15612e-09	8.0123e-07		-0.910621	0.0652042	0.270977		-0.632302	0.148082	0.35681		1
Solyc02g065220.2.1	1.48528	0.0162948	0.0732564		0.601469	0.794986	1		-0.628555	0.568912	0.778333		5
Solyc12g055680.1.1	-1.64277	4.73518e-07	0.000192983		-0.840615	0.071588	0.421358		-0.622382	0.0856581	0.351931		1
Solyc12g088930.1.1	0.290198	0.710881	0.690288		-0.205687	0.984562	1		-2.01573	0.00701983	0.0018623		5
Solyc03g111430.1.1	-1.13164	0.0374578	0.0867344		0.153219	0.985825	1		-0.62222	0.437873	0.690617		3
Solyc02g032030.1.1	-1.42112	3.88622e-15	3.87145e-09		-0.87669	3.43933e-05	0.00765458		-0.618251	0.0033047	0.0763792		1
Solyc03g097390.2.1	1.76678	5.34299e-23	1.76156e-18		-0.180498	0.873149	1		-0.617252	0.0134257	0.0475867		5
Solyc05g051550.1.1	1.80615	2.29495e-11	1.05931e-08		-0.166638	0.955311	1		-2.00555	4.51812e-07	1.15139e-05		5
Solyc04g010200.1.1	2.85121	6.8415e-25	7.90125e-32		0.417384	0.607302	0.78125		-0.616888	0.231544	0.353441		5
Solyc01g094160.1.1	-1.45068	0.00318775	0.00880582		-1.13492	0.176267	0.385029		-0.61494	0.417221	0.559715		1
Solyc07g007800.2.1	2.01153	6.03826e-16	2.74453e-17		-0.24371	0.86971	1		-1.98367	2.8494e-10	2.90344e-10		5
Solyc11g012170.1.1	1.82803	1.02847e-09	5.0088e-08		-0.3118	0.823861	1		-0.60937	0.197527	0.364959		5
Solyc10g078410.1.1	1.3234	3.15489e-08	4.47883e-07		-0.308494	0.752957	1		-0.607508	0.102502	0.21874		5
Solyc01g068490.2.1	-1.88887	4.67342e-16	3.83455e-11		-0.640884	0.107578	0.419413		-0.603843	0.0474405	0.22975		1
Solyc03g116910.2.1	1.23828	2.72086e-08	5.3845e-05		-1.06434	5.25454e-05	0.0125781		-0.598564	0.0329894	0.234144		5
Solyc09g065560.2.1	3.14731	1.61841e-12	8.71551e-09		-0.647567	0.648894	1		-0.591374	0.675792	0.881025		5
Solyc09g005830.1.1	-1.51645	3.34688e-11	3.52206e-07		-0.364144	0.570907	1		-0.590967	0.0429519	0.200316		1
Solyc08g081630.1.1	2.67964	9.32663e-10	7.19101e-10		-0.135682	0.988108	1		-0.590871	0.587675	0.793894		2
Solyc03g007230.2.1	1.18667	0.000785057	0.00736604		0.123121	0.984565	1		-0.587342	0.315907	0.528358		5
Solyc02g065530.2.1	1.32277	4.05652e-07	0.000358439		-0.0185501	0.998319	1		-0.579295	0.109364	0.336088		5
Solyc08g066890.2.1	2.53057	1.32794e-11	3.72202e-07		1.25317	0.00978747	0.110467		-0.577442	0.307808	0.654041		5
Solyc08g083190.2.1	1.45905	1.78695e-15	2.40038e-11		0.0540394	0.985825	1		-0.569499	0.0334559	0.0854349		5
Solyc06g084320.1.1	1.56203	1.58928e-06	4.33797e-05		0.113594	0.984565	1		-0.56745	0.284617	0.433818		5
Solyc04g081680.2.1	-1.13514	0.0325419	0.0239726		0.0423406	0.997464	1		-0.56308	0.495855	0.589356		3
Solyc02g038760.2.1	0.567047	0.465359	0.455637		-0.00221569	0.999642	1		-1.97499	0.0198755	0.0102331		5
Solyc08g081790.1.1	1.34935	1.50389e-08	6.3945e-06		-0.169984	0.933495	1		-0.560218	0.0870042	0.214542		5
Solyc04g016330.2.1	2.03052	1.61432e-47	4.57649e-26		0.0856658	0.948311	1		-0.558968	0.00194364	0.0513675		5
Solyc04g080750.2.1	1.91384	1.71957e-12	4.70633e-09		-0.0440599	0.997445	1		-0.551161	0.205259	0.386807		5
Solyc01g100760.2.1	1.94623	1.60498e-12	1.01073e-08		-0.0959272	0.984894	1		-0.549525	0.353684	0.566512		5
Solyc12g055770.1.1	1.99611	5.39519e-06	8.00105e-05		0.0107936	0.998319	1		-1.97486	0.00458025	0.02023		5
Solyc12g010360.1.1	0.818638	0.186486	0.313126		-0.131993	0.988664	1		-1.96376	0.0144003	0.0574827		5
Solyc02g081510.1.1	3.02028	9.92151e-10	5.73064e-05		0.460073	0.861987	1		-0.547427	0.74154	0.932667		5
Solyc09g082810.2.1	2.13354	0.00694088	0.0277146		0.267999	0.966539	1		-1.96052	0.00394443	0.0220588		5
Solyc09g090470.2.1	1.3278	8.31513e-13	1.01982e-11		0.114526	0.94433	1		-0.546952	0.0242235	0.0338747		5
Solyc06g006110.2.1	0.372239	0.705528	0.543522		0.164687	0.988664	1		-1.95072	0.0336043	1.46637e-05		5
Solyc01g099020.2.1	2.08902	1.23812e-26	4.88246e-13		0.259923	0.701951	1		-0.544764	0.0560767	0.251676		5
Solyc03g005330.1.1	-1.94102	1.45255e-25	1.06802e-09		-0.6835	0.00396215	0.348877		-0.544604	0.0143893	0.286936		1
Solyc05g007780.2.1	1.44237	0.00971517	0.00421939		-0.0486417	0.998319	1		-0.543207	0.55404	0.563757		5
Solyc09g014710.2.1	-2.14359	6.23166e-33	3.56758e-20		-0.764866	0.000521001	0.0345328		-0.542441	0.011648	0.136333		1
Solyc08g006470.2.1	3.08876	1.66452e-57	1.40589e-35		0.985837	3.84965e-05	0.00376404		-0.537109	0.0349161	0.212569		2
Solyc01g006300.2.1	1.29511	0.0108242	0.0739708		0.442913	0.846132	1		-0.534709	0.49678	0.691665		5
Solyc07g053340.2.1	-1.18628	5.17795e-06	2.58433e-05		-0.229978	0.86971	1		-0.530955	0.11722	0.273427		3
Solyc07g061850.1.1	-2.51108	2.36204e-05	0.00016689		-1.3923	0.203889	0.474934		-0.529442	0.591245	0.805662		1
Solyc12g006470.1.1	1.33306	5.1054e-15	5.66056e-13		0.216744	0.724526	1		-0.521736	0.0135273	0.0234495		5
Solyc08g005500.2.1	-1.7062	3.66764e-19	4.54195e-10		-0.456876	0.191638	0.78458		-0.518327	0.0326827	0.321689		1
Solyc03g080070.2.1	-0.456546	0.239705	0.348174		-1.437	0.000665388	0.00809687		-0.517965	0.297781	0.576534		2
Solyc04g012050.2.1	-2.24523	1.36298e-18	1.15272e-11		-0.97531	0.003149	0.0908125		-0.515016	0.161491	0.443912		1
Solyc04g077810.1.1	-1.12528	4.42166e-10	3.41762e-07		-0.703207	0.00271668	0.0407675		-0.512346	0.021926	0.13456		1
Solyc00g020840.2.1	-3.32348	8.01133e-14	3.12178e-06		-0.0821701	0.994481	1		-0.511551	0.467684	0.847116		1
Solyc08g007080.2.1	-1.228	2.31122e-10	9.34218e-06		-0.484379	0.145395	0.692439		-0.509896	0.0372796	0.3227		1
Solyc09g011990.1.1	-1.15052	0.000218926	0.0067882		-0.65071	0.26477	0.818623		-0.501699	0.259045	0.600102		1
Solyc01g066470.2.1	0.232472	0.797509	0.85993		-0.128302	0.993883	1		-1.9491	0.0486191	0.0873512		5
Solyc01g109470.2.1	-1.33061	1.44589e-21	1.29687e-18		-0.833246	1.04653e-07	2.88952e-06		-0.500368	0.00197639	0.0136525		1
Solyc08g013740.2.1	1.11181	0.0138168	0.0236357		-0.0929523	0.992837	1		-0.498347	0.518764	0.698387		5
Solyc02g086480.1.1	0.685748	0.310729	0.392005		-0.110172	0.994316	1		-1.90443	0.00468243	0.00808708		5
Solyc06g035420.1.1	-1.19918	5.80922e-07	1.89263e-07		-0.645057	0.0705859	0.0893221		-0.496967	0.119784	0.129922		1
Solyc12g088250.1.1	-0.475342	0.439347	0.578435		-1.84498	0.0020927	0.0441347		-0.496556	0.560061	0.812271		2
Solyc07g005900.2.1	2.47611	9.25033e-13	1.75843e-06		0.153421	0.973647	1		-0.495871	0.467619	0.752803		5
Solyc01g009650.1.1	-2.04701	4.52219e-05	0.00280994		-0.541694	0.813131	1		-0.49522	0.518678	0.823597		1
Solyc12g013660.1.1	1.28927	0.0693566	0.172743		2.26611	0.00729101	0.0745813		-0.494169	0.700338	0.891657		4
Solyc10g081300.1.1	0.611886	0.449752	0.616172		-0.449481	0.932239	1		-1.8943	0.0179103	0.0957849		5
Solyc02g068400.2.1	1.23021	9.37018e-15	1.25208e-11		-0.218986	0.706471	1		-0.491673	0.0210988	0.0739862		5
Solyc08g005550.2.1	1.37219	0.00237932	0.0239162		0.986985	0.171175	0.576996		-0.490735	0.495372	0.747361		5
Solyc06g060010.2.1	-1.19528	9.714e-12	3.70946e-12		-0.265544	0.618625	0.910013		-0.488959	0.0251292	0.0315464		1
Solyc10g006430.1.1	-2.886	8.94653e-17	1.9108e-15		-0.500253	0.561478	0.798215		-0.487758	0.302028	0.424932		1
Solyc06g069100.1.1	1.70754	8.97056e-12	1.96202e-09		-0.375994	0.647892	1		-0.487168	0.23281	0.404712		5
Solyc10g080600.1.1	-2.10353	0.000318856	0.000986318		-1.50737	0.0328537	0.0878846		-0.484586	0.578382	0.76713		1
Solyc03g007890.2.1	1.36949	8.54365e-06	0.000230315		1.05114	0.00756498	0.0755178		-0.483932	0.386726	0.607114		5
Solyc02g065190.2.1	-1.70513	1.12683e-10	1.18525e-06		-0.779835	0.0396497	0.353121		-0.481024	0.197984	0.456597		1
Solyc07g055380.1.1	-1.14527	6.87942e-06	0.000338154		-0.249977	0.844944	1		-0.478347	0.169312	0.486729		1
Solyc04g079890.2.1	1.37984	0.00949804	0.0468018		0.111718	0.990613	1		-0.477713	0.665953	0.853839		5
Solyc01g007010.2.1	-1.30704	3.10446e-12	2.06542e-07		-0.486082	0.125983	0.58259		-0.477184	0.047157	0.218933		1
Solyc05g050420.1.1	-1.34085	0.000402562	0.00706662		-0.382601	0.788856	1		-0.472532	0.40729	0.71221		1
Solyc10g083440.1.1	1.43139	3.44497e-05	0.00763849		0.400816	0.714761	1		-0.47116	0.484889	0.77357		5
Solyc02g030220.1.1	-1.55606	4.23747e-17	3.4376e-10		0.4439	0.166496	0.741743		-0.468654	0.0467542	0.270342		3
Solyc07g009510.1.1	-0.393712	0.571819	0.653567		-1.09087	0.296497	0.532855		-1.87966	0.00272691	0.00313609		5
Solyc01g080990.2.1	1.67051	8.18993e-15	3.08942e-09		0.107361	0.965449	1		-0.468123	0.230311	0.480923		5
Solyc08g008610.2.1	2.49448	8.62666e-39	4.84651e-15		0.358143	0.424424	1		-0.466634	0.115063	0.536155		2
Solyc10g005460.2.1	-1.17015	0.000276668	0.00912772		-0.696474	0.211738	0.717338		-0.462962	0.297345	0.591848		1
Solyc05g053620.2.1	1.22535	1.07786e-11	4.79261e-08		-0.0844934	0.974105	1		-0.462669	0.0475815	0.142316		5
Solyc01g006290.2.1	1.36984	0.00125476	0.0238592		-0.0155588	0.99854	1		-1.86321	3.08556e-05	0.00271905		5
Solyc10g009240.2.1	2.2862	5.16942e-37	9.11754e-19		0.0424575	0.988602	1		-0.459365	0.0734199	0.366004		2
Solyc11g071580.1.1	-1.5111	2.27699e-08	3.76507e-06		-0.757973	0.0609642	0.274526		-0.457492	0.247248	0.546837		1
Solyc10g085610.1.1	1.46849	2.43714e-05	0.000199295		-0.471366	0.707495	1		-0.45596	0.477195	0.718893		5
Solyc03g122360.2.1	1.21648	1.13852e-06	2.20718e-06		0.572238	0.186917	0.326418		-0.451313	0.248761	0.37566		5
Solyc05g054650.1.1	-1.32326	4.2885e-23	7.58087e-15		-0.859992	3.19251e-08	5.89345e-05		-0.447722	0.00510202	0.0685318		1
Solyc12g088140.1.1	-1.34267	1.47061e-05	8.51035e-05		-0.677429	0.208026	0.475656		-0.44247	0.314677	0.460888		1
Solyc06g070990.2.1	-1.94293	1.35236e-24	4.80802e-11		-0.872559	0.000147221	0.0723612		-0.441568	0.0863401	0.501524		1
Solyc06g060230.2.1	-1.3454	1.04588e-17	6.87481e-14		-0.403481	0.142611	0.411708		-0.437714	0.0289885	0.110971		1
Solyc10g083400.1.1	-1.05412	0.000859863	0.057092		-0.611039	0.286166	1		-1.85253	4.61213e-10	0.000731932		4
Solyc06g068040.2.1	0.244845	0.8021	0.703606		-0.0924729	0.997445	1		-1.83423	0.03959	6.38468e-05		5
Solyc03g120330.1.1	-1.88684	8.66322e-08	1.57726e-06		-0.807943	0.1679	0.382602		-0.43764	0.410585	0.61434		1
Solyc12g089350.1.1	2.39645	3.5614e-22	8.9538e-08		-0.0425092	0.997445	1		-1.82878	1.32064e-07	0.00236081		2
Solyc02g081370.2.1	0.26974	0.619096	0.790711		-1.31723	0.0129016	0.358881		-1.82847	6.9332e-05	0.0210374		5
Solyc08g007540.2.1	-1.29858	0.00345859	0.0934331		1.77428	0.000331624	0.128211		-0.436506	0.537867	0.869666		3
Solyc12g043030.1.1	1.10499	0.00607667	0.0284232		0.00972463	0.998463	1		-0.432305	0.532332	0.781187		5
Solyc12g097080.1.1	-1.16816	6.40444e-12	2.10614e-07		-0.544087	0.0234565	0.238824		-0.428658	0.0512	0.29904		1
Solyc05g006860.2.1	1.62273	0.00022472	0.00384547		0.42052	0.829182	1		-0.425794	0.579591	0.830436		5
Solyc06g084820.1.1	-1.77298	2.75535e-22	5.6917e-12		0.0924429	0.965449	1		-0.4229	0.074161	0.38186		3
Solyc01g111050.2.1	-2.28896	2.11875e-05	0.000693305		-0.762278	0.562726	0.988207		-0.422034	0.620173	0.881579		1
Solyc03g113690.1.1	2.43013	2.15357e-20	6.59461e-09		0.0125365	0.998319	1		-1.82213	4.71206e-08	0.000648846		2
Solyc03g059140.2.1	-1.19903	0.000163811	0.0023773		-0.522536	0.487874	0.926591		-0.418959	0.350525	0.618147		1
Solyc08g079860.1.1	0.256602	0.743133	0.705718		0.102197	0.994316	1		-1.79074	0.0122795	0.000665659		5
Solyc12g036470.1.1	0.499996	0.297568	0.35851		-0.669633	0.498528	0.799695		-1.77897	0.000201022	0.000447735		5
Solyc03g121420.2.1	1.50335	2.48064e-06	0.000174304		0.968412	0.0359786	0.217256		-0.417894	0.460608	0.656016		5
Solyc02g076980.2.1	1.27383	0.0022958	0.0100143		0.630839	0.536237	0.905582		-0.416833	0.542588	0.719064		5
Solyc05g054350.2.1	0.634258	0.409468	0.39648		-0.26227	0.976659	1		-1.77544	0.0250268	0.00985796		5
Solyc05g047530.2.1	2.13264	1.42055e-06	0.0239751		-0.133529	0.985825	1		-0.415754	0.580992	0.901132		5
Solyc12g009680.1.1	2.13595	1.06148e-14	9.77986e-15		-0.261543	0.880241	1		-1.76621	1.34974e-06	3.09761e-06		2
Solyc12g099930.1.1	1.8369	0.000802274	0.0481085		-0.308624	0.950475	1		-0.412031	0.661549	0.891657		5
Solyc01g006310.2.1	-1.09813	2.19174e-06	0.00167049		-1.31183	3.33466e-07	0.00256115		-0.410384	0.219854	0.648871		1
Solyc12g009930.1.1	1.25406	2.72763e-11	8.51023e-09		0.407386	0.257682	0.532855		-0.407746	0.119617	0.280965		5
Solyc04g007590.1.1	1.35376	2.2572e-05	0.000705877		0.595128	0.391838	0.815759		-0.403393	0.510412	0.730479		5
Solyc04g081140.1.1	1.3321	0.0101112	0.0820091		1.18118	0.227074	0.709567		-0.399877	0.693788	0.898723		5
Solyc01g090810.2.1	1.38499	9.10499e-08	0.00101776		-0.346694	0.687743	1		-0.398339	0.313187	0.671309		5
Solyc11g072310.1.1	0.402517	0.227149	0.295261		0.166006	0.946059	1		-1.76611	5.95686e-09	2.65955e-08		5
Solyc01g111270.2.1	1.84396	5.22538e-08	0.000485464		0.230425	0.943967	1		-0.397408	0.718047	0.912058		5
Solyc12g006760.1.1	-0.0410609	0.945835	0.954589		0.0344715	0.997445	1		-1.74703	0.000192035	0.000911882		4
Solyc04g010210.1.1	1.35309	0.000153349	0.00491239		0.725952	0.30811	0.798661		-0.397157	0.539181	0.829199		5
Solyc07g064010.2.1	2.30463	8.08445e-18	4.87388e-15		0.232261	0.904544	1		-0.396678	0.509071	0.677624		2
Solyc08g074250.1.1	-1.49982	1.43119e-16	5.48454e-10		-0.598036	0.0196099	0.238728		-0.396312	0.105494	0.399802		1
Solyc01g106510.2.1	3.98043	1.4384e-23	4.27757e-24		1.78498	8.56995e-05	0.000150868		-0.395912	0.56564	0.790648		5
Solyc02g020940.2.1	1.57806	0.0486458	0.000683167		0.207747	0.985825	1		-0.394444	0.779482	0.544989		5
Solyc03g019920.1.1	1.81491	3.38917e-09	1.41074e-05		0.134543	0.971065	1		-0.392355	0.52955	0.767655		5
Solyc06g054460.1.1	0.0604144	0.910727	0.978785		0.112886	0.984565	1		-1.74595	1.60608e-05	0.00434772		4
Solyc10g008160.2.1	-1.91868	3.65418e-05	0.00674793		-0.985608	0.224413	0.825306		-0.390449	0.526534	0.840758		1
Solyc12g006430.1.1	-1.68107	2.30858e-08	0.00020833		-1.06806	0.00578876	0.218132		-0.38948	0.423768	0.806034		1
Solyc10g011930.1.1	2.32573	4.86388e-08	1.41622e-06		0.463292	0.829472	1		-0.387857	0.628327	0.790446		2
Solyc07g065410.1.1	3.80131	1.27344e-29	1.22917e-11		1.02953	0.0665344	0.576859		-0.38557	0.599475	0.88327		5
Solyc10g084680.1.1	-1.32461	8.07627e-11	1.49025e-06		0.0574549	0.985825	1		-0.384889	0.182441	0.55347		3
Solyc01g073840.1.1	-1.33179	1.18277e-05	5.66342e-05		0.0322157	0.997445	1		-0.381858	0.386726	0.4655		3
Solyc02g067430.2.1	-1.53871	1.11866e-22	4.97349e-17		-0.337627	0.302633	0.63858		-0.378518	0.0706507	0.242123		1
Solyc09g082670.2.1	1.28504	2.15292e-07	0.000610435		0.410959	0.579481	1		-0.378191	0.486582	0.79559		5
Solyc05g010060.2.1	1.41609	2.28146e-06	0.000198028		1.28163	0.00179275	0.0294309		-0.376502	0.498694	0.757589		5
Solyc11g066250.1.1	1.56628	3.22154e-27	4.85456e-19		0.144467	0.846132	1		-0.375704	0.0756475	0.206771		5
Solyc10g009320.2.1	0.248406	0.694615	0.707226		-0.0128354	0.999166	1		-1.7393	0.00226551	0.00197364		5
Solyc07g062630.1.1	2.5908	4.08268e-18	2.40038e-16		0.313178	0.817043	1		-1.71448	1.872e-05	0.000150749		5
Solyc02g064940.1.1	1.22044	2.93479e-07	3.14054e-08		-0.166356	0.933495	1		-0.375433	0.292175	0.240623		5
Solyc08g082790.2.1	0.372485	0.437801	0.465681		-0.509287	0.691927	1		-1.71329	0.000460602	0.000512722		5
Solyc10g018320.1.1	-1.12479	0.00069516	0.00210399		0.35662	0.771428	1		-0.374535	0.449817	0.648871		3
Solyc09g084460.2.1	2.19643	0.0116925	0.0412626		-0.0714478	0.998319	1		-0.368889	0.824105	0.872699		2
Solyc03g116870.2.1	1.12915	9.47694e-05	4.94775e-07		0.0484274	0.994316	1		-0.368479	0.430474	0.296767		5
Solyc09g082760.2.1	0.346167	0.677306	0.555414		0.161492	0.987625	1		-1.71248	0.026623	6.15296e-05		5
Solyc03g112760.2.1	0.734511	0.119776	0.173065		0.129366	0.985243	1		-1.70763	0.000293052	0.000576803		5
Solyc10g078890.1.1	0.504227	0.355815	0.505077		-0.243262	0.958315	1		-1.6995	0.00279998	0.0109956		5
Solyc02g082630.2.1	-1.26284	0.00688244	0.0176884		0.0233852	0.998319	1		-0.364258	0.651965	0.822829		3
Solyc01g107780.2.1	-1.18932	5.55243e-06	0.00526051		1.01366	0.00108564	0.144967		-0.35998	0.372613	0.79559		3
Solyc11g006740.1.1	3.14977	3.31064e-16	0.00447287		0.107648	0.985825	1		-0.355591	0.620926	0.942527		5
Solyc05g050830.1.1	-1.73425	9.89709e-07	0.000286508		-0.642077	0.40065	0.898584		-0.351308	0.566578	0.830436		1
Solyc07g061860.1.1	-3.75066	8.70948e-30	1.43177e-40		-1.96917	1.01262e-08	4.99813e-12		-0.350487	0.476399	0.519926		1
Solyc12g089240.1.1	-1.28886	2.13632e-21	2.2814e-16		-0.166962	0.767999	1		-0.35027	0.0418743	0.156568		1
Solyc11g072560.1.1	-1.15648	1.25441e-13	4.45153e-13		-0.574552	0.00552746	0.0109995		-0.349833	0.0980657	0.193759		1
Solyc06g009610.1.1	-1.28788	1.39583e-05	9.33977e-05		0.469106	0.481836	0.878158		-0.346593	0.424637	0.631424		3
Solyc01g098570.2.1	-0.043712	0.946973	0.988613		-0.00522374	0.998463	1		-1.68914	0.000101025	0.00179254		4
Solyc03g019750.2.1	1.45259	0.000142688	0.000234986		0.0229006	0.998319	1		-0.346152	0.61898	0.730479		5
Solyc09g065180.2.1	1.42084	0.0326681	0.000782534		0.398271	0.934257	1		-0.345167	0.770329	0.598307		5
Solyc02g083700.2.1	1.87178	5.51887e-10	1.13731e-10		0.229349	0.922162	1		-0.344684	0.522608	0.640127		5
Solyc03g097570.2.1	2.31973	9.82148e-06	0.00757769		-0.335144	0.940542	1		-0.343653	0.780544	0.957105		2
Solyc02g085880.1.1	-0.014916	0.982345	0.966324		-1.21518	0.00323548	0.0085706		-0.342758	0.550868	0.761556		2
Solyc03g031770.2.1	-1.77611	2.6894e-05	0.00824397		-0.24026	0.944288	1		-0.340034	0.634924	0.89932		1
Solyc04g055230.1.1	-1.13947	0.000987289	0.0126673		-0.762873	0.223515	0.649441		-0.338492	0.510013	0.769851		1
Solyc08g006350.2.1	1.29069	0.019849	0.00806379		0.325051	0.938917	1		-1.68849	0.0247245	0.0143332		5
Solyc01g098960.1.1	-1.40033	4.07748e-07	1.81777e-05		0.529843	0.314451	0.71338		-0.336024	0.403398	0.661325		3
Solyc12g006850.1.1	-1.52534	9.21128e-29	3.33793e-22		-0.622383	0.000235289	0.00446143		-0.335806	0.0687766	0.264608		1
Solyc03g078150.2.1	1.66292	7.44055e-08	0.00124071		0.15879	0.962877	1		-0.334583	0.54426	0.84815		5
Solyc04g009780.1.1	-1.10116	0.00956208	0.0131721		-0.120473	0.985825	1		-0.334541	0.637059	0.842806		1
Solyc12g096870.1.1	-1.25093	2.03159e-10	5.36532e-08		-0.438083	0.257191	0.584561		-0.331321	0.262507	0.521083		1
Solyc03g117250.2.1	0.214152	0.815178	0.715368		0.212608	0.984565	1		-1.65798	0.0459988	5.16829e-05		5
Solyc12g056590.1.1	-1.63274	2.50255e-20	1.62274e-12		-0.72539	0.00128915	0.0540614		-0.322439	0.221727	0.517439		1
Solyc11g008200.1.1	-1.96736	1.51751e-30	2.15809e-14		-0.678223	0.00214653	0.179728		-0.318066	0.212852	0.635498		1
Solyc09g065100.1.1	0.336328	0.591622	0.631494		-0.0154249	0.998463	1		-1.64357	0.0108967	0.00683932		5
Solyc11g039570.1.1	-1.11073	0.000344809	0.00126127		0.738436	0.0886686	0.247899		-0.316761	0.492776	0.721954		3
Solyc01g009260.1.1	0.138514	0.862157	0.946334		-1.22683	0.217945	0.388786		-1.63958	0.0225154	0.0671496		5
Solyc01g097700.1.1	-1.65642	1.06362e-09	2.82735e-08		1.00186	0.0018633	0.0154555		-0.310397	0.464323	0.669889		3
Solyc06g059840.2.1	1.44977	4.8631e-05	0.00222436		0.327714	0.86971	1		-0.310342	0.76161	0.921052		5
Solyc08g081440.2.1	-1.11267	0.00098335	0.00232708		-0.794009	0.111295	0.185295		-0.31016	0.544306	0.654523		1
Solyc12g006460.1.1	1.17767	2.74112e-09	1.61573e-08		0.262569	0.6871	0.995563		-0.305175	0.321501	0.435041		5
Solyc09g007890.1.1	-1.15918	0.00901176	0.0255113		-0.847638	0.3201	0.634028		-0.304748	0.711255	0.900303		1
Solyc03g119180.1.1	-1.42129	3.76655e-11	8.97849e-11		-0.788665	0.00297269	0.00511926		-0.303843	0.354086	0.50454		1
Solyc12g006380.1.1	3.80528	1.08496e-32	3.61685e-45		0.994667	0.0209436	0.00548152		-0.303381	0.593813	0.770024		5
Solyc08g068280.1.1	2.37428	5.75825e-12	8.80716e-06		-0.144081	0.980342	1		-1.6349	0.00120776	0.0367096		2
Solyc02g088560.2.1	0.290543	0.672218	0.558055		-0.0611421	0.997445	1		-1.62782	0.00875211	3.10792e-05		5
Solyc11g066700.1.1	2.28509	1.12041e-10	0.000592918		1.17207	0.012381	0.484914		-1.61937	0.000152554	0.0767206		5
Solyc05g053550.2.1	3.54238	5.03029e-09	5.79837e-06		0.243698	0.965449	1		-0.294447	0.846121	0.961563		5
Solyc02g063410.2.1	-1.31392	5.1054e-15	1.09204e-13		0.0965855	0.951638	1		-0.291757	0.22674	0.313712		3
Solyc07g014680.2.1	-1.66141	1.18965e-11	1.0951e-12		-0.500542	0.314451	0.497242		-0.289818	0.477088	0.6088		1
Solyc03g119230.1.1	-1.27929	0.000555148	0.00434734		-0.257487	0.928112	1		-0.289297	0.664598	0.896985		1
Solyc01g109610.2.1	1.10011	0.000574814	0.0056793		0.349211	0.76793	1		-0.288309	0.60613	0.835282		5
Solyc02g089880.2.1	1.13832	2.1485e-06	0.000447828		0.149652	0.933909	1		-0.28686	0.478777	0.73167		5
Solyc09g090020.2.1	2.39509	6.17463e-54	3.24211e-26		0.265842	0.500474	1		-0.283577	0.242188	0.601756		5
Solyc06g050440.2.1	1.18094	4.4e-05	0.00125508		-0.317072	0.792369	1		-0.283547	0.563277	0.726369		5
Solyc09g091950.1.1	-1.1979	5.00903e-10	1.64703e-06		-0.0891642	0.973374	1		-0.283456	0.345276	0.694803		1
Solyc05g050010.2.1	-4.02091	5.47764e-14	1.35422e-09		-2.57624	4.99457e-05	0.00304467		-0.280419	0.779653	0.93975		1
Solyc05g015490.2.1	1.61581	0.00110517	0.00147188		0.30507	0.933898	1		-0.268963	0.828569	0.940974		5
Solyc06g054270.2.1	-1.69067	9.27047e-11	3.64394e-08		-0.390254	0.559661	0.947254		-0.26673	0.507673	0.739577		1
Solyc04g071690.2.1	-1.41751	1.49373e-05	0.0017886		-0.545352	0.509133	1		-0.26483	0.60521	0.841112		1
Solyc09g011090.1.1	-1.40483	1.34517e-05	5.49288e-05		0.742068	0.136414	0.32599		-0.259931	0.613657	0.803932		3
Solyc09g097960.2.1	1.33367	1.86805e-08	8.84978e-08		0.117592	0.965449	1		-0.257206	0.535717	0.758072		5
Solyc09g011810.2.1	1.372	0.059238	0.00116461		0.0662986	0.997445	1		-0.257149	0.846548	0.648518		5
Solyc06g035630.1.1	-1.94629	8.93382e-06	0.00600771		-0.531139	0.75699	1		-0.255198	0.768109	0.939722		1
Solyc05g009340.1.1	-1.20496	5.5875e-05	0.00380324		-1.11126	0.00252764	0.0965509		-0.248012	0.639703	0.889923		1
Solyc11g011360.1.1	-1.34514	5.09466e-13	2.56488e-11		-0.757017	0.00149062	0.00709678		-0.244733	0.424637	0.621484		1
Solyc05g051880.2.1	-1.29454	0.00048449	0.00627424		-0.449039	0.659079	1		-0.243135	0.712062	0.913441		1
Solyc12g005620.1.1	1.46936	0.000355871	0.0393284		-0.837773	0.388806	1		-0.241936	0.832013	0.964052		5
Solyc11g011110.1.1	3.32108	2.40349e-34	7.92493e-09		0.226328	0.886624	1		-1.61452	5.73463e-07	0.0388399		5
Solyc10g083140.1.1	-1.49456	5.7425e-06	0.000299171		-0.490767	0.582005	1		-0.2417	0.686308	0.880156		1
Solyc07g053130.2.1	-1.39631	2.63502e-07	6.38443e-05		-1.12434	0.000874001	0.0367726		-0.2396	0.633293	0.863708		1
Solyc01g009830.2.1	1.3399	0.00269954	0.0405076		0.725522	0.434929	0.950402		-0.238831	0.813602	0.952424		5
Solyc06g053140.2.1	0.315478	0.706421	0.611564		-0.238456	0.978921	1		-1.61086	0.0422068	0.00167161		5
Solyc08g066590.2.1	1.14193	0.000112836	0.0046973		0.648074	0.203056	0.652122		-0.237516	0.659857	0.902342		5
Solyc01g108630.2.1	1.56307	1.66505e-14	4.66436e-07		0.296495	0.63223	1		-0.237429	0.510018	0.850588		5
Solyc03g119390.2.1	-0.038727	0.949638	0.998209		-0.283812	0.909742	1		-1.60952	7.05704e-05	0.00955273		5
Solyc06g065100.2.1	-1.21057	2.15208e-10	3.52475e-07		-0.520042	0.0808423	0.352298		-0.235995	0.455154	0.644605		1
Solyc01g057000.2.1	-1.22149	0.0199406	0.0443646		0.33362	0.93214	1		-0.234579	0.789146	0.900303		3
Solyc10g084400.1.1	1.242	4.89175e-12	1.66278e-05		0.239713	0.699943	1		-0.230944	0.450785	0.799649		5
Solyc08g078030.2.1	2.24714	7.14456e-21	2.71381e-11		-0.177289	0.933909	1		-1.60884	5.50033e-08	0.000150483		2
Solyc08g014360.1.1	-1.4147	1.41964e-05	0.000697045		-1.22378	0.00279322	0.0441347		-0.22929	0.721323	0.919999		1
Solyc01g017600.2.1	0.308068	0.723358	0.639575		0.326424	0.961607	1		-1.6056	0.0488833	0.000826724		4
Solyc04g077960.1.1	-1.49146	8.21891e-07	4.43331e-06		0.579203	0.328602	0.633603		-0.225855	0.672952	0.846663		3
Solyc02g071070.2.1	-1.23657	5.92763e-09	0.00085251		-0.384384	0.443242	1		-0.224996	0.541107	0.910186		1
Solyc05g013880.1.1	-1.12527	4.91783e-16	6.09912e-15		0.0672744	0.965449	1		-0.223262	0.296657	0.468333		1
Solyc03g083130.1.1	2.58579	2.12555e-16	2.64111e-19		-0.212825	0.950475	1		-0.223216	0.733367	0.83076		2
Solyc09g092410.2.1	-1.46143	6.22692e-18	9.69216e-11		-0.124998	0.932239	1		-0.222311	0.429205	0.805642		1
Solyc08g076150.2.1	0.534326	0.318803	0.355333		-0.0633494	0.997445	1		-1.60306	0.00412455	0.00444445		5
Solyc03g120320.1.1	-1.66203	1.9908e-08	1.27432e-06		-0.685225	0.159878	0.379251		-0.220591	0.669323	0.822745		1
Solyc07g043170.2.1	1.90219	1.10295e-11	1.64528e-07		0.480856	0.48245	0.963953		-0.219874	0.690854	0.92944		5
Solyc12g005820.1.1	-1.25077	2.20734e-08	1.07669e-07		-0.603052	0.0693113	0.153447		-0.216079	0.563702	0.72572		1
Solyc09g065770.1.1	-1.24235	1.42345e-08	5.23674e-05		-1.17505	3.46746e-06	0.00287103		-0.210174	0.583775	0.826032		1
Solyc03g006230.1.1	-2.13666	1.77105e-07	6.39106e-06		-0.0506527	0.997464	1		-0.208073	0.815303	0.960635		1
Solyc09g005970.1.1	2.29412	3.10225e-18	3.11349e-13		0.158726	0.948311	1		-1.59645	7.48308e-07	7.92963e-05		5
Solyc12g049540.1.1	-1.20158	2.2535e-09	6.31601e-07		-0.543759	0.0854641	0.359356		-0.207882	0.552316	0.830922		1
Solyc01g106920.2.1	2.29712	1.02616e-17	5.92325e-07		-0.0440388	0.997445	1		-1.59329	1.07275e-07	0.00547267		2
Solyc12g070090.1.1	-1.24381	0.00837653	0.0148962		0.0995317	0.988664	1		-0.207745	0.817751	0.936972		1
Solyc01g100910.2.1	-0.424792	0.407567	0.535438		-0.0924516	0.991815	1		-1.59065	0.00178671	0.00465831		4
Solyc09g089610.2.1	-0.749172	0.0246127	0.0736445		-0.0206231	0.998463	1		-1.58315	1.38154e-06	0.000122574		4
Solyc01g108750.2.1	-1.17472	3.64617e-05	0.000213248		0.287674	0.814075	1		-0.20746	0.684525	0.866403		3
Solyc08g077910.2.1	-1.35999	2.01071e-12	1.9036e-08		-0.795139	0.000976083	0.0222002		-0.207113	0.538164	0.755008		1
Solyc03g118940.2.1	1.29625	6.82252e-06	3.22738e-06		0.736108	0.0857941	0.0893221		-0.207019	0.714882	0.832989		5
Solyc05g007570.2.1	0.436523	0.104449	0.356872		1.1038	3.26091e-05	0.0394792		-0.205415	0.630235	0.901132		4
Solyc12g055700.1.1	-1.15346	2.43405e-14	5.7198e-09		-0.24499	0.562944	1		-0.201343	0.411317	0.721866		1
Solyc08g068640.2.1	-1.49507	5.08927e-08	6.29607e-05		0.331317	0.740912	1		-0.200094	0.695723	0.886359		3
Solyc09g075840.2.1	-1.24841	0.0118842	0.0452441		-0.100492	0.988664	1		-0.200044	0.794102	0.902342		1
Solyc05g053400.1.1	1.20774	3.84373e-07	2.41948e-06		0.374257	0.536795	0.841515		-0.199028	0.662802	0.843565		5
Solyc09g005170.1.1	-1.13265	0.00309946	0.0258259		-0.942361	0.142856	0.517295		-0.198191	0.794123	0.931651		1
Solyc10g081790.1.1	-1.15408	3.72278e-09	1.66589e-06		-0.215779	0.803532	1		-0.197313	0.560061	0.83076		1
Solyc03g026040.2.1	1.42365	8.27639e-08	1.18961e-06		0.863506	0.0149381	0.0453565		-0.19481	0.725346	0.891319		5
Solyc02g090630.2.1	-1.70913	4.75016e-17	4.70706e-14		-1.01007	2.56245e-05	0.00036263		-0.194275	0.596541	0.813313		1
Solyc05g009080.2.1	0.701742	0.110025	0.120235		0.0679672	0.994316	1		-1.57278	0.00199013	0.00169885		5
Solyc08g006410.2.1	-1.40737	0.0020729	0.00889831		-0.270001	0.940708	1		-0.192366	0.818425	0.948321		1
Solyc01g095830.2.1	-1.46128	9.99162e-20	4.25784e-16		-0.0995453	0.95196	1		-0.189201	0.481009	0.728572		1
Solyc11g066880.1.1	-1.19723	4.37085e-08	4.01865e-05		-0.778049	0.00456577	0.115972		-0.188291	0.62666	0.876059		1
Solyc09g011520.2.1	1.72035	2.65351e-17	8.09843e-28		0.131535	0.938917	1		-0.187749	0.624973	0.703611		5
Solyc10g006440.2.1	-1.52015	6.77118e-15	5.35813e-10		-0.187415	0.866102	1		-0.185108	0.585091	0.838296		1
Solyc04g082960.1.1	-1.67992	2.6335e-35	1.13597e-22		-0.187794	0.711231	1		-0.180806	0.423241	0.680428		1
Solyc04g082630.2.1	0.49926	0.475105	0.382505		-0.025392	0.998463	1		-1.57153	0.0208773	0.000946767		5
Solyc11g061980.1.1	-1.74784	8.77199e-19	9.72987e-10		-0.969995	3.26091e-05	0.0188628		-0.179683	0.621731	0.910222		1
Solyc09g014350.2.1	2.63509	1.63e-35	4.22518e-35		0.197395	0.859562	1		-1.57106	2.07449e-10	1.00845e-09		2
Solyc11g009020.1.1	1.3842	0.0564334	0.00830076		0.450769	0.927278	1		-0.179037	0.866271	0.855388		5
Solyc02g075620.2.1	-0.319332	0.452705	0.551067		-1.08784	0.0137291	0.0754473		-1.56536	3.03101e-05	0.00061904		5
Solyc02g092860.2.1	1.6106	3.42861e-20	1.10123e-12		0.176166	0.844166	1		-0.177254	0.587424	0.820195		5
Solyc06g074710.1.1	-1.71705	5.91026e-37	1.35624e-26		-0.926668	8.05594e-10	1.18677e-06		-0.177042	0.431549	0.715038		1
Solyc06g065910.2.1	-1.11447	7.14505e-05	0.000688747		0.00461753	0.998463	1		-0.176185	0.7467	0.925944		1
Solyc05g052360.1.1	1.29754	2.17394e-06	7.24549e-07		-0.673927	0.144031	0.2037		-1.55551	3.15376e-07	2.54094e-07		5
Solyc10g082040.1.1	-1.51411	0.00587528	0.017593		0.760444	0.581248	1		-0.169306	0.872433	0.955357		3
Solyc11g010210.1.1	-1.34044	6.60236e-10	4.81662e-05		-0.228524	0.830107	1		-0.165615	0.691909	0.933432		1
Solyc08g080310.1.1	-1.87138	5.17039e-19	2.90319e-08		-0.184424	0.896008	1		-0.162905	0.688576	0.942511		1
Solyc09g075270.1.1	1.64848	5.11216e-08	0.000117743		0.225578	0.928112	1		-0.159634	0.824031	0.947117		5
Solyc01g107170.2.1	-1.25866	4.75458e-11	3.86042e-05		-0.110625	0.960648	1		-0.156886	0.660285	0.883853		1
Solyc03g112340.1.1	-1.10455	7.65018e-08	0.000160217		0.0765338	0.978648	1		-0.155016	0.68451	0.891657		1
Solyc03g005530.1.1	-1.76062	2.64834e-05	0.000100992		-0.519856	0.64129	0.945975		-0.153449	0.847068	0.942538		1
Solyc11g067190.1.1	2.23961	7.5825e-30	1.30972e-24		-0.278398	0.694083	1		-1.55395	6.33058e-12	1.31032e-09		2
Solyc02g077610.2.1	1.33059	1.73152e-10	1.04891e-07		0.276856	0.707495	1		-0.152797	0.731602	0.891066		5
Solyc10g074900.1.1	-1.50247	1.57678e-21	1.80228e-18		-0.809503	1.50264e-05	0.000185007		-0.148858	0.606631	0.84857		1
Solyc02g014730.2.1	2.63885	1.16074e-31	4.03647e-11		-0.0692473	0.988108	1		-1.55328	7.27312e-09	0.00184654		2
Solyc07g063610.2.1	0.726829	0.172472	0.189347		-0.219501	0.966621	1		-1.55234	0.00917955	0.01226		5
Solyc02g084300.1.1	-1.7571	0.00152535	0.0222552		-0.658837	0.758913	1		-0.145922	0.902867	0.982428		1
Solyc01g100390.2.1	1.96091	2.74345e-20	4.86324e-24		0.191733	0.888379	1		-0.145354	0.755218	0.936972		5
Solyc06g066280.2.1	1.32241	0.00142648	0.0481619		-0.621378	0.649386	1		-0.144241	0.8914	0.978961		5
Solyc08g068850.2.1	3.10592	4.47653e-18	3.02066e-13		1.72188	5.61436e-05	0.00158286		-0.140567	0.869154	0.987929		5
Solyc01g090680.2.1	-1.23519	1.45013e-12	1.9036e-08		-0.60059	0.0106366	0.104546		-0.139127	0.668661	0.843518		1
Solyc03g080030.2.1	-1.39658	3.59251e-08	3.38014e-07		-0.704884	0.0529979	0.115972		-0.138927	0.771059	0.892147		1
Solyc10g085210.1.1	-1.15175	0.000124681	0.00057947		0.0172577	0.998319	1		-0.135255	0.784313	0.84857		1
Solyc09g090900.2.1	0.0536176	0.938205	0.953286		0.368782	0.90299	1		-1.54811	0.0174094	0.0867721		4
Solyc11g011890.1.1	-1.17896	1.13683e-23	7.7732e-15		-0.336909	0.0720317	0.397437		-0.133883	0.507978	0.805928		1
Solyc05g053170.2.1	2.08437	2.25565e-13	9.35289e-08		1.00012	0.00811976	0.101247		-1.54477	6.77851e-07	0.000261102		5
Solyc00g072400.2.1	-1.44191	3.51773e-26	1.25628e-28		-0.833476	8.39661e-08	3.24878e-08		-0.133764	0.587803	0.74011		1
Solyc10g086640.1.1	0.231004	0.671965	0.615007		0.108375	0.986601	1		-1.54248	0.000971487	1.50521e-05		5
Solyc03g006100.2.1	0.724688	0.00771057	0.000771955		-0.154022	0.951638	1		-1.53874	1.21601e-07	1.14191e-10		5
Solyc01g097770.2.1	0.564106	0.312617	0.323674		-0.136263	0.986181	1		-1.53254	0.00532128	0.00254431		5
Solyc02g090210.2.1	2.90627	1.18007e-32	7.01304e-12		0.111825	0.966848	1		-1.53057	8.87354e-09	0.0033615		5
Solyc01g094970.2.1	1.31274	1.44654e-10	9.27784e-07		-0.449457	0.279522	0.77585		-1.52626	4.69015e-11	3.73301e-07		5
Solyc11g073120.1.1	-1.35576	7.11005e-28	1.82193e-22		-0.607646	4.52999e-05	0.000840233		-0.13276	0.540052	0.694803		1
Solyc03g116860.2.1	-1.69831	8.38987e-14	3.37604e-11		-0.396155	0.469607	0.902496		-0.132653	0.773272	0.915845		1
Solyc07g063690.1.1	0.452092	0.57992	0.479937		-0.0531121	0.998319	1		-1.52504	0.0707051	0.00596645		5
Solyc06g076800.2.1	3.11438	6.79701e-32	3.58921e-20		0.328352	0.722414	1		-1.52205	1.48502e-07	0.000172379		5
Solyc05g054900.2.1	2.50177	2.43109e-22	3.84943e-13		-0.355368	0.707137	1		-1.52099	1.57957e-05	0.00148478		2
Solyc07g064160.2.1	1.04417	0.00104311	0.00684118		0.428977	0.628869	1		-1.5112	2.87307e-06	9.60633e-05		5
Solyc01g112190.2.1	2.35663	1.44832e-16	1.50882e-15		0.590298	0.328348	0.565657		-0.130307	0.852061	0.964844		2
Solyc01g110360.2.1	1.91805	0.00125145	7.8308e-06		0.726541	0.692473	0.728398		-0.127725	0.90638	0.821212		5
Solyc03g093280.1.1	-2.53582	1.16833e-22	5.23189e-15		-0.0478946	0.996745	1		-0.127676	0.816416	0.960849		1
Solyc05g043420.1.1	-1.67944	4.34901e-07	2.85814e-05		-0.232485	0.932239	1		-0.12452	0.866271	0.976167		1
Solyc06g007650.1.1	-2.0746	7.31315e-25	1.33542e-11		-0.278394	0.684884	1		-0.124178	0.761993	0.955357		1
Solyc07g006170.2.1	-1.34368	2.04984e-15	4.57379e-12		-0.270573	0.572604	0.947254		-0.123648	0.703576	0.910544		1
Solyc01g057910.2.1	-1.4819	3.30372e-10	8.94909e-09		-0.368461	0.557192	0.948113		-0.123459	0.77652	0.887677		1
Solyc02g069200.1.1	-2.99534	3.95983e-15	1.32144e-05		1.14136	0.0255376	0.681837		-0.123208	0.880816	0.981035		3
Solyc01g095750.2.1	2.35923	8.52616e-24	6.96774e-12		-0.236392	0.846132	1		-1.50131	5.68632e-09	0.000219271		2
Solyc01g098190.2.1	0.431282	0.193608	0.348485		-0.344392	0.743375	1		-1.50125	9.35644e-07	0.000250203		5
Solyc12g088390.1.1	-1.13319	1.67172e-11	4.76276e-10		0.221433	0.694083	0.96421		-0.122639	0.702861	0.848077		1
Solyc06g065670.2.1	2.51828	1.77112e-18	6.41625e-08		0.057457	0.991815	1		-1.50066	6.13862e-06	0.0124627		2
Solyc12g100150.1.1	-0.135625	0.800524	0.863438		-0.0750237	0.994316	1		-1.49945	0.00102233	0.00846789		4
Solyc02g084310.1.1	-2.00487	3.09858e-05	0.00106641		-0.245709	0.96495	1		-0.122347	0.911099	0.994779		1
Solyc09g083200.2.1	0.596867	0.0680831	0.163917		-0.0700521	0.990712	1		-1.49922	7.32658e-06	0.000279517		5
Solyc12g096570.1.1	-0.102569	0.816392	0.838332		0.0960036	0.984565	1		-1.49831	4.0642e-06	3.29051e-06		4
Solyc10g039390.1.1	2.49655	1.76053e-27	2.73802e-11		-0.151666	0.95196	1		-1.49818	3.06757e-05	0.00683932		2
Solyc01g105960.2.1	-0.764024	0.00689273	0.00107443		-0.85066	0.0166655	0.00504191		-1.49511	3.87411e-08	2.12535e-11		5
Solyc03g007860.1.1	0.891649	0.0324337	0.0878903		0.031711	0.997464	1		-1.48905	0.000756193	0.0050616		5
Solyc03g045070.1.1	1.93657	0.000639353	0.00381681		1.07139	0.298171	0.678754		-0.121314	0.872932	0.928166		5
Solyc06g063040.1.1	1.68715	2.15137e-10	3.18612e-06		0.202635	0.916385	1		-0.121077	0.886651	0.974696		5
Solyc04g008140.1.1	-1.15912	0.00028407	0.000960657		-0.420671	0.694049	1		-0.120716	0.870579	0.978961		1
Solyc08g062970.1.1	2.21889	5.75982e-09	7.164e-06		0.502664	0.731507	1		-0.116859	0.906584	0.97697		2
Solyc02g069450.2.1	0.610561	0.439215	0.290416		-0.227979	0.983914	1		-1.48638	0.0729864	0.00296491		5
Solyc05g052880.2.1	-2.58924	2.34787e-09	0.000637749		-0.923635	0.20345	0.950042		-0.116841	0.891086	0.972494		1
Solyc09g083130.2.1	0.190489	0.739815	0.77677		-0.342437	0.898032	1		-1.46833	0.00259558	0.012684		5
Solyc09g083190.2.1	1.1265	0.0759815	0.00571658		0.0518833	0.997464	1		-1.46498	0.0540804	0.00134932		5
Solyc04g015700.1.1	-1.28593	2.82747e-08	2.26658e-07		-0.306655	0.718646	1		-0.116156	0.817859	0.948686		1
Solyc04g024990.1.1	-2.1583	0.00143159	0.0137342		0.411967	0.934794	1		-0.114642	0.938265	0.998449		1
Solyc06g050530.2.1	2.30007	5.12744e-18	1.49359e-10		-0.046646	0.997445	1		-1.45233	6.21858e-07	0.00067983		2
Solyc09g082290.2.1	2.14017	3.3353e-12	8.41424e-12		-0.253012	0.919108	1		-1.44105	0.00124685	0.00240294		2
Solyc06g072650.1.1	-1.24369	2.95847e-16	1.2769e-11		-0.426841	0.0744569	0.270977		-0.112534	0.701356	0.891657		1
Solyc09g089730.2.1	0.551977	0.250658	0.306412		-0.257338	0.94218	1		-1.42723	0.00777915	0.0168916		5
Solyc10g018200.1.1	-1.54909	3.37135e-16	8.28752e-09		-1.10528	2.75958e-07	0.00134698		-0.111453	0.774757	0.935749		1
Solyc03g005760.1.1	0.0320445	0.966154	0.942698		-0.259219	0.960648	1		-1.4263	0.0136767	0.0136214		5
Solyc09g092260.2.1	1.16164	0.0133521	0.0269024		0.268176	0.939075	1		-0.109764	0.90971	0.921712		5
Solyc06g071730.2.1	-1.34262	0.000175352	0.00911625		-0.581335	0.433333	0.976241		-0.109646	0.874317	0.974233		1
Solyc06g051830.1.1	-3.13713	2.17138e-11	9.79453e-10		-0.677998	0.515891	0.840716		-0.109361	0.906584	0.97697		1
Solyc02g089170.2.1	1.32859	5.6352e-05	0.00324035		0.483298	0.593053	1		-0.108741	0.885949	0.974376		5
Solyc04g076880.2.1	-1.54888	5.22602e-21	1.87649e-23		-0.388664	0.211738	0.229803		-0.108088	0.74378	0.873504		1
Solyc09g012000.1.1	0.227543	0.67037	0.802763		-0.0334259	0.998319	1		-1.42622	0.00245848	0.0507659		5
Solyc05g052650.2.1	-0.843285	0.063557	0.127837		-0.0845468	0.994316	1		-1.42596	0.00251746	0.0322412		4
Solyc01g007960.2.1	-1.55547	1.88367e-15	1.47695e-11		-0.759063	0.00271668	0.0325437		-0.108008	0.792064	0.937511		1
Solyc04g011750.2.1	-1.17054	1.47573e-14	2.75153e-11		-0.437841	0.0649662	0.270977		-0.107959	0.716822	0.870407		1
Solyc01g095820.2.1	2.89907	2.07539e-08	4.18287e-07		0.269528	0.962445	1		-0.105174	0.941046	0.995795		5
Solyc06g074390.2.1	3.18472	1.53945e-50	3.83996e-13		0.272916	0.707495	1		-1.42437	1.9273e-08	0.0123259		5
Solyc08g067620.2.1	1.17937	2.82867e-05	0.000986192		0.883711	0.0188893	0.12342		-0.103757	0.870521	0.994779		5
Solyc10g074730.1.1	1.56184	0.000111541	0.00294784		0.903872	0.263925	0.676033		-0.101856	0.935294	0.995953		5
Solyc12g038430.1.1	-0.543013	0.477998	0.49571		-0.76016	0.726029	0.957859		-1.42048	0.0686394	0.0657217		5
Solyc03g097500.2.1	2.33711	1.88083e-24	6.84561e-12		-0.271884	0.778842	1		-1.41858	1.2932e-08	0.000480181		2
Solyc02g081340.2.1	2.75417	2.3035e-07	0.00171632		0.0710288	0.995712	1		-0.1006	0.938564	0.995795		2
Solyc02g084440.2.1	0.385105	0.640592	0.606113		-0.0315761	0.998384	1		-1.40935	0.0853801	0.0260617		5
Solyc09g011620.1.1	6.26299	5.08441e-131	1.23876e-91		1.47814	1.11567e-05	0.000410811		-0.100325	0.929089	0.994947		5
Solyc11g065010.1.1	-1.62122	1.00767e-07	5.39485e-06		-0.332291	0.794959	1		-0.0985531	0.876451	0.956776		1
Solyc04g079530.2.1	1.54745	3.37559e-09	1.04808e-08		0.463249	0.444033	0.705079		-0.0984756	0.87529	0.964106		5
Solyc12g008980.1.1	0.4796	0.509184	0.346955		-0.00368182	0.999642	1		-1.40903	0.0589791	0.0018623		5
Solyc09g066250.1.1	-1.12565	1.50446e-08	5.88778e-07		-0.478521	0.174787	0.417125		-0.0967673	0.807197	0.915845		1
Solyc07g052670.2.1	-1.36346	1.03319e-20	5.15347e-17		-0.0906834	0.953311	1		-0.0967474	0.740378	0.925351		1
Solyc01g087580.2.1	-1.32552	4.52108e-06	2.50194e-05		0.273873	0.840464	1		-0.0952431	0.871683	0.939618		1
Solyc03g053110.2.1	0.424539	0.56977	0.465185		-0.178748	0.985825	1		-1.40609	0.0602734	0.00453899		5
Solyc11g071600.1.1	-1.31449	4.14276e-13	9.05538e-10		-0.433909	0.183377	0.496848		-0.0933852	0.806436	0.954347		1
Solyc04g005170.1.1	-1.3192	1.81896e-09	4.48321e-11		-0.752782	0.00682118	0.00360374		-0.0930351	0.83726	0.912713		1
Solyc00g282510.1.1	2.21942	1.64329e-25	9.91627e-29		-0.167905	0.920263	1		-0.0892289	0.839637	0.852472		2
Solyc05g051810.1.1	-1.80241	7.41213e-27	2.39115e-19		-0.946511	6.40065e-07	0.000112233		-0.0881987	0.795738	0.931651		1
Solyc07g006800.1.1	1.66585	3.74131e-16	6.48347e-12		0.868943	0.000706967	0.011442		-0.0844166	0.86169	0.992422		5
Solyc08g067700.1.1	-1.70245	2.95615e-11	4.49937e-11		-1.29465	1.03439e-05	2.51776e-05		-0.0828473	0.885389	0.9721		1
Solyc02g080830.1.1	-1.87964	3.39586e-12	3.4236e-06		-0.662193	0.158501	0.748371		-0.0819628	0.888138	0.965489		1
Solyc09g092420.1.1	-1.16282	1.49424e-06	4.94001e-05		-0.339872	0.626926	1		-0.0816277	0.864354	0.958579		1
Solyc07g008360.1.1	2.15244	3.36701e-16	6.21716e-10		-0.214338	0.917393	1		-1.40177	0.00012068	0.00564637		2
Solyc07g008250.2.1	0.0951225	0.743127	0.86036		0.142905	0.932239	1		-1.39977	1.06587e-10	3.73059e-06		4
Solyc04g074170.1.1	2.10779	1.25134e-08	2.57424e-12		-0.32127	0.892947	1		-1.39639	0.00835985	0.00473372		5
Solyc12g036480.1.1	2.71021	1.43526e-22	1.12697e-15		0.109241	0.977617	1		-1.38812	0.00382165	0.0205061		2
Solyc08g061060.1.1	-1.93552	1.235e-13	3.00483e-09		-1.25797	2.73544e-05	0.00156191		-0.0809025	0.879004	0.927226		1
Solyc07g053240.2.1	-1.16668	0.0194107	0.0643629		-0.888406	0.458919	0.893391		-0.0803916	0.942696	0.995944		1
Solyc11g010290.1.1	-0.058086	0.921071	0.975856		0.0179151	0.998319	1		-1.38223	0.00124203	0.0111929		4
Solyc01g104550.2.1	-1.72567	3.05613e-19	5.04274e-10		-0.412161	0.296497	0.902496		-0.0802689	0.852774	0.983486		1
Solyc03g062710.2.1	1.72419	0.0225283	0.00694703		0.236783	0.984565	1		-0.075401	0.926524	0.940963		5
Solyc12g049550.1.1	-1.62198	3.28526e-22	1.07321e-16		-0.336176	0.35397	0.754231		-0.0753332	0.832714	0.947129		1
Solyc04g009020.2.1	0.58403	0.224693	0.242682		0.219542	0.956253	1		-1.38077	0.00510995	0.00420738		5
Solyc01g005420.2.1	-0.947653	0.00373848	0.0125332		-1.58145	3.43933e-05	0.000498838		-0.0737941	0.924715	0.994163		1
Solyc10g006690.2.1	-1.16234	1.25521e-07	1.92039e-06		0.0358896	0.994316	1		-0.0727839	0.877133	0.960635		1
Solyc11g005290.1.1	-2.17108	9.96153e-08	1.45906e-05		-1.40399	0.00290108	0.0403282		-0.0711678	0.918773	0.957514		1
Solyc05g008020.2.1	-1.52901	1.51843e-28	2.00099e-21		-0.620472	0.000353599	0.005336		-0.0669154	0.814002	0.925351		1
Solyc05g010330.2.1	3.12811	5.39458e-31	3.2426e-13		0.0391595	0.99699	1		-1.37706	4.16247e-06	0.0127974		5
Solyc06g054570.1.1	-2.58639	0.000247843	0.00250573		0.933105	0.490261	0.906377		-0.0654436	0.944127	0.960549		3
Solyc07g063750.2.1	0.306373	0.451066	0.569824		-0.0826688	0.990913	1		-1.37702	0.000837046	0.00432869		5
Solyc03g098060.1.1	-0.505397	0.332501	0.44302		-0.4906	0.771312	1		-1.36198	0.0173047	0.0261652		4
Solyc02g065240.2.1	1.45853	0.0129426	0.0161455		0.317243	0.948018	1		-1.35437	0.0800837	0.0781382		5
Solyc06g066820.2.1	-0.545712	0.151972	0.15224		-0.469685	0.623323	0.869882		-1.3517	0.000265508	0.000135305		4
Solyc09g074560.2.1	1.10385	5.08387e-18	3.69032e-12		0.423779	0.0220592	0.17958		-0.0651609	0.805922	0.909506		5
Solyc04g054740.2.1	2.04742	4.19595e-09	8.05424e-05		0.282822	0.900271	1		-0.0634424	0.948109	0.998449		5
Solyc07g017980.1.1	2.75643	1.03758e-40	3.224e-16		0.0179311	0.997445	1		-1.34985	2.30514e-09	0.000924143		5
Solyc09g065440.2.1	2.58883	2.52846e-27	4.68112e-11		-0.0155939	0.998463	1		-1.34469	2.25519e-06	0.00913887		2
Solyc12g011450.1.1	0.153206	0.85499	0.84616		-0.495446	0.886253	1		-1.34179	0.0792326	0.0523745		5
Solyc04g005070.2.1	1.13589	5.63663e-12	5.95093e-13		0.331145	0.330223	0.417125		-0.0634203	0.859838	0.925098		5
Solyc04g051470.1.1	-0.19938	0.56304	0.578		-0.602458	0.176267	0.261558		-1.34038	9.42022e-07	4.77356e-06		5
Solyc11g068950.1.1	-0.0690127	0.781561	0.834652		-0.0291433	0.997445	1		-1.3385	6.66175e-15	1.10524e-11		4
Solyc02g091560.2.1	1.35586	0.00197801	0.00134842		0.157746	0.978648	1		-0.0630985	0.941722	0.903149		5
Solyc04g011940.1.1	1.54634	3.16364e-11	1.75335e-09		-0.431815	0.46675	0.867456		-1.33498	2.46372e-06	2.78754e-05		5
Solyc09g082300.2.1	1.71969	9.89931e-12	1.32867e-10		-0.199598	0.92877	1		-1.33235	5.13689e-05	0.000159848		5
Solyc11g011500.1.1	-1.41137	5.06677e-22	6.39646e-18		-0.679727	0.000122574	0.00201185		-0.061512	0.845174	0.972623		1
Solyc09g010510.2.1	3.08923	2.50613e-07	0.00148577		-0.734892	0.8574	1		-0.0599776	0.961436	1		5
Solyc07g062670.1.1	-4.28424	3.99868e-53	6.32065e-43		-1.23114	3.25599e-05	0.00094113		-0.0592962	0.918076	0.987256		1
Solyc02g062710.1.1	0.63034	0.0757367	0.174039		0.25182	0.899284	1		-1.33159	0.000250989	0.00240294		5
Solyc06g069880.1.1	-1.40275	1.13852e-06	0.000307786		0.0686735	0.986462	1		-0.0591581	0.940493	0.999743		1
Solyc09g010120.2.1	0.459013	0.361219	0.416792		-0.101328	0.988664	1		-1.32899	0.011453	0.0198376		5
Solyc03g111120.2.1	0.354647	0.260433	0.422149		-0.0851067	0.985825	1		-1.3288	4.04483e-06	0.000380936		5
Solyc03g005770.1.1	0.637936	0.371403	0.335493		-0.0491706	0.998319	1		-1.3285	0.0838371	0.0274384		5
Solyc08g006500.2.1	-1.5022	2.53622e-20	3.96211e-12		-0.56531	0.0123906	0.187752		-0.0577412	0.87739	0.994494		1
Solyc11g069740.1.1	-0.292282	0.444814	0.602993		-2.45951	1.11168e-14	9.26559e-08		-0.0545734	0.938685	0.998515		2
Solyc12g042600.1.1	-0.0264628	0.956071	0.964768		0.001989	0.998463	1		-1.31913	8.03603e-05	0.00196722		4
Solyc04g077860.2.1	-1.25911	2.54187e-11	3.40206e-07		-0.543789	0.0515272	0.319703		-0.0508457	0.901373	0.957514		1
Solyc04g076690.2.1	-1.13654	2.65255e-16	4.91654e-15		0.276807	0.337959	0.550085		-0.0508318	0.865942	0.97572		1
Solyc06g048860.1.1	2.61601	3.22661e-24	7.3247e-08		0.0673498	0.988197	1		-1.31857	0.00100368	0.0877369		2
Solyc07g063110.2.1	-1.21859	6.62818e-15	7.20537e-10		-0.165614	0.836984	1		-0.0502487	0.886527	0.995944		1
Solyc07g053370.1.1	-2.49282	1.02616e-17	1.39054e-12		-0.380922	0.6871	1		-0.0476581	0.941501	0.99154		1
Solyc07g054290.1.1	0.559615	0.226524	0.24639		0.29527	0.910693	1		-1.30996	0.00584055	0.00534019		5
Solyc04g011600.2.1	2.55749	4.42794e-34	2.39502e-13		-0.0419569	0.996774	1		-1.30763	1.19193e-07	0.00304929		2
Solyc05g052670.1.1	-0.456929	0.369896	0.529404		0.138096	0.984565	1		-1.30713	0.00884409	0.0955996		4
Solyc09g091060.2.1	0.422402	0.37111	0.529391		-0.239622	0.951638	1		-1.3059	0.0144324	0.0613577		5
Solyc00g026160.2.1	-1.73336	1.50149e-07	0.00108186		0.131612	0.976755	1		-0.0471498	0.95324	1		1
Solyc02g071610.2.1	2.00235	0.0251372	0.0527435		0.754473	0.849016	1		-0.0448119	0.954295	0.963159		5
Solyc09g075940.2.1	-3.05547	4.95913e-49	1.67002e-29		-0.820453	0.00129129	0.0602518		-0.043943	0.924702	0.996713		1
Solyc01g009700.1.1	0.788855	0.0254414	0.0638525		-0.173928	0.962563	1		-1.30164	0.00168789	0.00880744		5
Solyc12g005440.1.1	1.13496	5.79471e-11	0.000103747		1.17099	2.82584e-10	0.000434961		-0.0439307	0.909987	0.98823		4
Solyc02g081990.2.1	-1.24335	6.34817e-07	0.00231611		0.38142	0.555537	1		-0.0418854	0.941046	1		3
Solyc07g066330.2.1	-1.11923	6.30558e-13	3.97388e-12		-0.432432	0.0843543	0.17741		-0.0417696	0.905355	0.977265		1
Solyc03g025350.2.1	-1.2274	4.45205e-26	1.06415e-17		-0.375712	0.0258747	0.195834		-0.0408558	0.870521	0.974376		1
Solyc05g046130.2.1	-1.75804	3.02649e-34	6.14649e-30		-0.742145	1.00241e-05	8.30983e-05		-0.0408464	0.892524	0.950061		1
Solyc03g113430.2.1	0.237452	0.575644	0.705113		0.12083	0.978648	1		-1.29693	0.0072531	0.0438112		5
Solyc06g071570.2.1	-0.00782167	0.994438	0.96977		-0.152262	0.976629	1		-1.29692	0.00232196	0.0059747		5
Solyc12g070080.1.1	-1.29312	0.00147346	0.00952991		0.500077	0.674246	1		-0.0388806	0.972453	1		3
Solyc09g005000.1.1	-1.79015	2.36847e-24	1.83985e-14		-0.263721	0.64286	1		-0.0382193	0.924668	1		1
Solyc10g018300.1.1	0.979759	0.0076645	0.011846		0.177755	0.961107	1		-1.29425	0.000960456	0.000922871		5
Solyc01g109150.2.1	-1.48468	1.50997e-19	3.32372e-12		-0.826062	1.9579e-05	0.00302728		-0.0370324	0.923705	1		1
Solyc01g073780.2.1	-1.58957	2.16514e-21	8.72439e-11		-0.617662	0.00562886	0.20721		-0.036469	0.927124	0.999095		1
Solyc10g083230.1.1	-1.30162	3.72991e-12	1.0857e-06		-0.328697	0.488381	1		-1.29219	3.14585e-11	1.46637e-05		3
Solyc08g065670.2.1	1.1223	0.000590105	0.0133447		-0.531605	0.494598	0.945975		-0.0357113	0.960741	1		5
Solyc04g007790.2.1	0.0323684	0.955851	0.948892		-0.0611738	0.997445	1		-1.29142	0.00344954	0.00186909		5
Solyc03g007570.2.1	-1.14419	6.39594e-23	8.3476e-17		-0.193953	0.559661	0.96421		-0.0348297	0.887805	0.964641		1
Solyc12g096620.1.1	1.92179	2.64377e-08	2.45988e-06		0.632347	0.396117	0.869882		-0.0343504	0.966719	0.998675		5
Solyc07g009310.2.1	-3.46828	6.49822e-13	2.60877e-07		-1.51971	0.0218589	0.261558		-0.0338012	0.977184	1		1
Solyc10g007890.2.1	2.48469	6.16036e-22	1.0116e-19		0.650125	0.153834	0.320237		-1.28954	1.01521e-05	0.000177878		5
Solyc01g100490.2.1	-1.29981	1.45983e-12	5.19745e-10		0.0591503	0.984894	1		-0.0321793	0.938046	0.994779		1
Solyc08g062220.2.1	3.77741	3.50046e-08	1.79528e-06		1.61813	0.187389	0.474632		-0.0316705	0.976665	1		5
Solyc07g026680.2.1	-1.43729	1.26877e-11	5.58872e-08		-0.54088	0.117956	0.417125		-0.0264089	0.954146	0.975668		1
Solyc01g095720.2.1	1.79742	4.29242e-27	5.1633e-10		0.462591	0.0960905	0.811592		-0.0261282	0.955717	1		5
Solyc10g076610.1.1	1.79838	1.1012e-42	2.39621e-24		0.311335	0.206711	0.741975		-0.0259318	0.933384	1		5
Solyc04g078520.2.1	-0.139841	0.825942	0.900854		-0.72722	0.494006	0.88494		-1.28846	0.0230037	0.0682841		5
Solyc12g006050.1.1	0.979316	0.000835631	0.040802		0.487425	0.463919	1		-1.28358	7.43928e-05	0.0199261		5
Solyc06g066680.2.1	-2.24878	5.39387e-06	0.000317772		-0.49299	0.79323	1		-0.0254815	0.973564	0.995094		1
Solyc01g091830.2.1	-1.2432	2.48986e-09	1.18648e-07		0.0998974	0.965449	1		-0.0248238	0.955308	0.994779		1
Solyc09g089740.2.1	0.209862	0.519358	0.578861		-0.287792	0.790617	1		-1.26742	4.04483e-06	1.21682e-05		5
Solyc03g116160.1.1	-1.52566	7.84298e-11	1.9036e-08		-0.440227	0.398321	0.807276		-0.0247072	0.963418	1		1
Solyc03g034320.2.1	0.269477	0.631459	0.68175		-0.138351	0.985825	1		-1.26722	0.03959	0.0768888		5
Solyc01g105770.2.1	2.12105	5.26345e-26	5.61261e-33		-0.0689965	0.985825	1		-1.26592	7.03944e-09	4.40168e-10		5
Solyc05g012510.2.1	0.363506	0.109484	0.216956		-0.0735237	0.984565	1		-1.26437	7.05239e-10	6.53712e-07		5
Solyc10g006230.2.1	0.410246	0.539117	0.506162		-0.224942	0.97559	1		-1.26381	0.0568244	0.0174895		5
Solyc02g067380.2.1	0.506713	0.170182	0.359058		-0.346808	0.808933	1		-1.26199	0.00251405	0.0281184		5
Solyc04g007810.1.1	2.60263	7.45436e-41	2.35518e-08		-0.044522	0.995139	1		-1.26137	5.85118e-07	0.0495442		2
Solyc10g080670.1.1	0.723915	0.0932828	0.151208		0.13719	0.979923	1		-1.25284	0.00461217	0.0144498		5
Solyc04g010060.2.1	0.364618	0.323672	0.478546		0.245597	0.900129	1		-1.25262	0.00290898	0.019973		5
Solyc04g079240.2.1	-1.66853	3.53959e-13	8.01406e-10		-1.2419	7.28307e-06	0.000484294		-1.25177	7.35383e-07	0.000104291		1
Solyc05g051510.2.1	1.40892	9.91699e-15	1.43039e-10		0.39704	0.262414	0.670801		-0.0228089	0.955201	0.994779		5
Solyc10g009350.2.1	0.356546	0.497708	0.617562		0.237152	0.947979	1		-1.24915	0.038364	0.0952059		5
Solyc11g010340.1.1	-0.66103	0.0993319	0.15383		0.480685	0.660841	0.964169		-1.24824	0.0030739	0.0109964		4
Solyc05g052050.1.1	-1.86678	1.82579e-20	2.73098e-12		-0.458954	0.238518	0.753367		-0.0197268	0.963914	0.985431		1
Solyc02g087990.2.1	-1.5128	2.25517e-19	8.39666e-12		-0.768787	0.000141273	0.0121222		-0.0195856	0.956153	0.998228		1
Solyc07g047850.2.1	0.102064	0.8785	0.862405		-0.170032	0.982024	1		-1.24386	0.0260676	0.0175282		5
Solyc03g031590.2.1	-0.859063	7.62097e-05	0.000344717		-0.637066	0.032132	0.0906725		-1.2426	1.13168e-08	1.23753e-06		4
Solyc03g013340.2.1	-1.20097	3.92085e-14	2.96251e-11		-0.355327	0.245025	0.532855		-0.0191024	0.949248	0.969229		1
Solyc11g066670.1.1	1.18773	1.03859e-07	1.8968e-05		0.612532	0.0644919	0.289434		-0.016412	0.971919	0.997291		5
Solyc06g009190.2.1	1.10295	6.80661e-08	1.41877e-07		-0.0297323	0.997445	1		-1.24075	6.57504e-09	1.31544e-08		5
Solyc05g014560.2.1	1.33873	4.55944e-05	0.000198945		0.108848	0.984565	1		-0.0141768	0.991103	1		5
Solyc06g074990.1.1	2.2058	1.241e-07	4.99503e-05		0.228947	0.95196	1		-0.0119765	0.988706	0.990735		2
Solyc00g247300.2.1	-1.22926	3.46784e-13	1.72656e-11		-0.825428	3.38234e-05	0.000264822		-1.23989	1.06998e-12	5.34365e-11		3
Solyc09g089930.1.1	-1.17342	0.000712311	0.00700836		0.347517	0.816167	1		-0.00957452	0.994757	0.980254		1
Solyc06g082240.2.1	1.54392	2.4203e-18	1.05988e-19		-0.402773	0.250011	0.421358		-1.2377	1.32568e-10	5.34365e-11		2
Solyc01g109860.2.1	-1.16472	6.06734e-10	2.93425e-06		0.386579	0.297876	0.866169		-0.00729931	0.984305	0.994947		3
Solyc04g014320.1.1	2.1771	2.56612e-20	1.87134e-10		-0.301635	0.741256	1		-1.22983	3.79245e-06	0.00292983		2
Solyc12g005300.1.1	0.308592	0.611141	0.591388		0.124108	0.986601	1		-1.22959	0.0329906	0.00745391		5
Solyc11g066140.1.1	-0.0155105	0.975331	0.95291		-0.493677	0.412849	0.770886		-1.22933	2.64992e-05	0.000867041		5
Solyc07g043200.1.1	-1.40993	1.80939e-08	1.94019e-05		-0.42727	0.484462	0.950042		-0.00597996	0.992888	0.994015		1
Solyc12g007030.1.1	-1.19592	3.81499e-20	9.67171e-19		-0.511516	0.0026201	0.00631037		-0.00454686	0.980623	0.994163		1
Solyc09g083050.2.1	1.70997	2.08245e-16	2.41034e-11		0.222996	0.817184	1		-0.00305388	0.994757	0.99788		5
Solyc09g074850.2.1	1.83048	2.31846e-19	1.49556e-17		0.111263	0.965449	1		-0.00239967	0.993091	1		5
Solyc02g065570.1.1	-0.197849	0.708031	0.840783		0.0496108	0.997445	1		-1.22588	0.00670647	0.0393008		4
Solyc05g006440.2.1	0.907422	0.108901	0.0466395		0.0777932	0.99615	1		-1.22534	0.0607108	0.00831884		5
Solyc05g053120.1.1	1.30373	6.84746e-06	0.000214645		0.177166	0.93901	1		-0.00121493	0.998346	0.998449		5
Solyc07g009500.1.1	-0.18467	0.781239	0.855856		-0.527482	0.786724	1		-1.22497	0.038889	0.056357		5
Solyc09g007480.2.1	0.832966	0.0251009	0.0450142		-0.190282	0.955777	1		-1.22461	0.00557874	0.00843397		5
Solyc01g014620.1.1	-1.12665	0.000240113	0.00706856		-0.0695496	0.990644	1		-0.000535205	0.985414	1		1
Solyc10g079590.1.1	0.150702	0.762671	0.821039		-0.566531	0.598328	1		-1.22131	0.0183689	0.0850971		5
Solyc10g081550.1.1	0.905505	5.05017e-05	0.00335851		0.551722	0.112259	0.410193		-1.22074	1.19673e-07	0.000104004		5
Solyc09g090180.1.1	-0.314824	0.181563	0.223919		-0.127994	0.944278	1		-1.22009	5.55406e-09	9.15874e-10		4
Solyc09g059240.2.1	0.00431917	0.994482	1		-0.129754	0.984565	1		-1.21329	0.00475944	0.0220049		5
Solyc12g011380.1.1	-2.07331	8.02072e-08	5.68799e-05		-1.24997	0.0208866	0.22416		0.00651187	0.989533	0.995094		1
Solyc02g079710.2.1	1.01851	0.00599119	0.0293746		0.127546	0.978648	1		-1.21013	0.0113118	0.0462487		5
Solyc03g006030.2.1	1.2788	0.00216264	0.0249033		0.660524	0.506248	1		0.00685222	0.982956	1		5
Solyc04g016180.2.1	-1.807	3.91697e-30	7.23113e-20		-0.215905	0.706471	1		0.00721218	0.992888	0.978961		1
Solyc08g005640.2.1	0.716528	0.0656066	0.0825001		0.26984	0.903658	1		-1.2099	0.00690116	0.00705576		5
Solyc10g007690.2.1	0.386554	0.54729	0.552899		-0.110511	0.991782	1		-1.2088	0.0576349	0.0350856		5
Solyc02g082410.2.1	-0.0297585	0.974097	0.996552		0.019024	0.998463	1		-1.205	0.0849633	0.0978522		4
Solyc07g055470.2.1	-1.23729	0.000200181	0.00130262		-0.641496	0.319672	0.652122		-1.20043	0.000676577	0.00322639		3
Solyc02g069730.2.1	2.65749	1.03022e-30	2.48311e-09		0.00623551	0.998319	1		-1.19437	5.86741e-06	0.0516788		2
Solyc05g055270.1.1	-1.46867	3.34135e-12	1.01256e-06		-0.15202	0.932239	1		0.00747466	0.994341	1		1
Solyc06g010250.2.1	1.60909	5.8245e-27	3.91327e-19		-0.506428	0.0204718	0.0965509		-1.18983	1.00411e-13	3.7869e-10		5
Solyc02g065740.2.1	1.53731	1.55194e-05	0.00249294		0.333639	0.846132	1		0.00875209	0.993529	0.99458		5
Solyc10g079460.1.1	0.0463341	0.916113	0.888333		-0.0487169	0.997445	1		-1.18774	0.00039082	9.39467e-05		5
Solyc02g076660.2.1	-1.10354	2.18311e-15	7.17025e-11		-0.184248	0.727734	1		0.00944133	0.98689	0.975341		1
Solyc12g017480.1.1	-1.57312	8.6061e-28	6.39646e-18		-0.83504	6.0392e-07	0.000264822		0.0100713	0.988023	1		1
Solyc07g006770.2.1	-1.42007	8.69208e-12	1.79071e-08		-0.780141	0.0039372	0.0587183		-1.18632	7.92e-08	2.9408e-05		3
Solyc09g066320.1.1	-1.20047	0.000106731	0.00541686		-0.6562	0.282816	0.791167		0.0116474	0.9924	1		1
Solyc02g071100.2.1	1.16221	0.00374425	0.0242126		-0.0962262	0.990613	1		-1.18478	0.0203526	0.0741391		5
Solyc08g007770.2.1	0.478986	0.405872	0.372744		-0.00722974	0.999642	1		-1.17959	0.0478534	0.0170117		5
Solyc07g066150.1.1	0.672349	0.242916	0.178858		0.189691	0.97825	1		-1.17769	0.0583461	0.0109956		5
Solyc08g005650.2.1	0.332819	0.499115	0.542156		0.0397672	0.997445	1		-1.17233	0.0109341	0.00808007		5
Solyc11g010960.1.1	1.55017	0.0101246	0.0223819		0.721846	0.705564	1		0.0156407	0.96911	0.998449		5
Solyc04g005810.2.1	1.49725	9.04512e-07	8.94713e-05		0.268042	0.873252	1		0.0160683	0.98771	0.996753		5
Solyc08g068140.2.1	-0.544311	0.0312697	0.107837		-0.0236378	0.998319	1		-1.16377	1.24365e-06	0.000131199		4
Solyc01g014270.2.1	0.961748	0.024038	0.0495683		0.084801	0.990613	1		-1.1595	0.0323759	0.0530533		5
Solyc04g005800.2.1	0.755712	0.00224734	0.0143208		0.0123507	0.998319	1		-1.15656	1.83008e-05	0.000380137		5
Solyc06g066290.2.1	1.56814	1.96778e-07	0.00011821		-0.290705	0.862926	1		0.0191533	0.98258	0.997409		5
Solyc04g082860.1.1	-1.56186	2.69357e-06	4.46533e-05		-1.12319	0.012381	0.0591715		0.0202896	0.988706	1		1
Solyc10g011940.1.1	0.389569	0.261679	0.305806		0.0679527	0.988664	1		-1.15522	0.00152621	0.00475165		5
Solyc10g083670.1.1	0.809224	4.85119e-06	0.000480799		-0.416134	0.1755	0.600741		-1.15289	2.16764e-10	1.27114e-06		5
Solyc12g006770.1.1	-0.646804	0.202378	0.176217		-0.261105	0.954642	1		-1.14671	0.0434312	0.0336935		4
Solyc02g069190.2.1	-2.8768	1.96814e-66	2.92396e-47		-0.215225	0.729413	1		0.0229399	0.965485	0.982428		1
Solyc04g081810.2.1	-1.32569	7.87053e-22	1.23876e-18		-0.659759	6.53695e-05	0.000661918		0.0252758	0.953835	0.987929		1
Solyc06g073520.2.1	-1.36409	1.87157e-27	1.30537e-23		-0.719566	7.27679e-07	2.17203e-05		0.0276342	0.941962	0.94718		1
Solyc12g038680.1.1	-1.31121	0.00886652	0.0153126		0.00821951	0.999428	1		-1.13879	0.0327482	0.0703405		3
Solyc05g006340.2.1	0.207486	0.42696	0.492669		-0.179039	0.890517	1		-1.1383	2.32824e-07	1.42899e-07		5
Solyc01g005290.2.1	0.451269	0.425469	0.451586		-0.212864	0.970884	1		-1.13653	0.0674506	0.0683868		5
Solyc06g005470.2.1	-2.72494	7.5091e-46	3.61482e-38		-1.10834	2.55375e-07	9.20322e-06		0.0296645	0.958713	0.97572		1
Solyc09g014820.2.1	-2.21743	5.49025e-39	6.4111e-27		-0.657902	0.00220361	0.0403282		0.0317634	0.945601	0.960635		1
Solyc01g109800.2.1	-1.29711	3.57995e-06	0.00217604		-0.525937	0.355476	0.96421		0.0333734	0.968236	0.998848		1
Solyc12g044840.1.1	0.211507	0.601107	0.608539		-0.119073	0.982546	1		-1.13362	0.00260683	0.00227864		5
Solyc03g058940.2.1	-1.209	3.82764e-06	0.000627852		-0.747427	0.0588265	0.360147		0.033839	0.960894	0.992092		1
Solyc09g065430.2.1	2.00972	2.5797e-32	7.67982e-38		-0.479137	0.082072	0.103526		-1.13309	1.43374e-09	2.29984e-10		5
Solyc12g043040.1.1	1.14466	0.000151187	0.0279213		0.0379524	0.997445	1		0.0362894	0.967108	0.998449		5
Solyc03g121230.2.1	-2.78567	7.89006e-44	1.26184e-34		-1.01352	1.21353e-05	0.000413314		0.0363524	0.949492	0.958338		1
Solyc08g067260.2.1	2.29237	4.15671e-12	1.9542e-07		0.523842	0.543355	0.984575		-1.13304	0.00871451	0.0719921		5
Solyc06g068270.2.1	-1.73707	1.51312e-05	1.30249e-05		-0.762528	0.316986	0.480534		0.0375828	0.974067	1		1
Solyc03g005320.2.1	2.16674	7.20426e-30	2.62306e-19		0.0364576	0.992824	1		-1.13071	7.92e-08	8.66961e-05		2
Solyc04g039980.2.1	-1.21237	2.00069e-09	7.93688e-07		-0.59243	0.0563772	0.261558		0.04071	0.934303	0.963238		1
Solyc04g081130.1.1	0.0387522	0.95279	1		1.24238	0.0210585	0.0963078		0.0407635	0.964776	0.965267		3
Solyc11g056650.1.1	0.139128	0.736985	0.803867		0.105415	0.982077	1		-1.12814	0.000975474	0.00542385		5
Solyc04g040160.2.1	1.19904	0.0177563	0.0202859		0.506461	0.794878	1		0.0410862	0.984854	1		5
Solyc07g049700.1.1	-1.46511	9.02661e-08	2.44778e-05		-0.375	0.679616	1		0.0458493	0.947716	0.965267		1
Solyc09g074780.2.1	-0.319912	0.163845	0.275101		-0.352144	0.420183	0.820183		-1.12164	4.07563e-08	7.70387e-06		5
Solyc06g053510.2.1	1.80134	2.72086e-08	8.71856e-05		1.2159	0.00276383	0.0648901		-1.11497	0.00283681	0.0379505		5
Solyc06g006080.2.1	0.546315	0.0345003	0.0486529		0.165625	0.92296	1		-1.11283	8.72566e-06	2.39244e-05		5
Solyc10g078720.1.1	-1.35822	1.35236e-24	1.5797e-18		-0.210213	0.595365	0.97056		0.0459124	0.895526	0.962259		1
Solyc03g119930.1.1	-1.2265	2.13616e-11	1.27823e-10		-0.469398	0.117756	0.220292		0.0468082	0.921646	0.953603		1
Solyc01g097630.1.1	-1.32038	0.0033175	0.0539368		-0.31104	0.93	1		0.0478805	0.960741	0.995655		1
Solyc11g018530.1.1	-1.73307	7.86146e-06	0.0328482		2.02203	2.31103e-06	0.0908125		0.0489512	0.96352	0.995953		3
Solyc09g065410.2.1	1.54812	2.05365e-08	5.88502e-05		-0.386251	0.703094	1		-1.11149	0.00317165	0.0471169		5
Solyc05g006630.2.1	-1.31411	3.52713e-13	6.16641e-10		-0.471093	0.117033	0.374247		0.0490076	0.918786	0.937547		1
Solyc06g060560.2.1	0.673055	0.187207	0.12606		0.175778	0.976755	1		-1.11122	0.0593994	0.0128418		5
Solyc05g052680.1.1	0.295336	0.286566	0.435665		0.549595	0.164968	0.365253		-1.10848	9.47139e-06	0.000294861		4
Solyc08g014110.1.1	1.34853	0.000109478	0.00132653		-0.190173	0.962445	1		0.0499531	0.950523	0.978961		5
Solyc01g108320.2.1	-1.30851	1.13683e-23	7.40228e-22		-0.557775	0.000740457	0.00273694		0.0503809	0.883413	0.924994		1
Solyc12g008380.1.1	0.222955	0.531022	0.628954		-0.40422	0.618625	0.973719		-1.10709	0.00117648	0.00819216		5
Solyc02g094300.2.1	-1.20681	1.40787e-13	1.3929e-11		-0.353014	0.292662	0.551117		0.0511177	0.905602	0.958784		1
Solyc04g080530.2.1	0.881294	0.02671	0.0621085		-0.493735	0.713183	1		-1.1059	0.0321324	0.0953659		5
Solyc01g080460.2.1	0.729122	0.0853704	0.159214		0.065216	0.994655	1		-1.1048	0.0240142	0.0551931		5
Solyc02g089510.2.1	-1.2817	4.37143e-07	0.000233519		-0.239012	0.862926	1		0.0523214	0.937842	0.965267		1
Solyc06g071030.2.1	0.226427	0.582251	0.69714		-0.510872	0.540707	0.994993		-1.10313	0.00930054	0.0478357		5
Solyc05g013660.2.1	-1.22845	1.03152e-11	3.72202e-07		-0.0946595	0.965449	1		0.055178	0.905385	0.942527		1
Solyc10g049720.1.1	-1.47734	0.000994941	0.035672		-0.0370306	0.997464	1		0.0567538	0.963099	1		1
Solyc06g072110.2.1	0.494812	0.000231203	0.00183835		0.18446	0.631777	0.982733		1.10787	2.60262e-17	4.13833e-14		1
Solyc00g136260.1.1	-1.58021	6.2599e-05	0.00130436		-0.396623	0.771104	1		0.0568307	0.954702	1		1
Solyc09g018200.1.1	-4.62381	1.06936e-21	3.97686e-17		-0.597892	0.559661	0.950042		0.0593429	0.955308	1		1
Solyc01g095860.2.1	-1.22565	1.01065e-11	2.50011e-09		-0.460039	0.133422	0.390459		0.0604629	0.890436	0.927226		1
Solyc11g056620.1.1	-1.14272	3.62094e-12	1.14146e-10		-0.59346	0.00801649	0.0367726		0.061737	0.876116	0.917198		1
Solyc02g077060.1.1	-1.08481	0.000168375	0.0144769		0.00737504	0.998319	1		1.10871	0.000362293	0.022192		1
Solyc08g068680.2.1	-0.359322	0.247121	0.385803		0.133854	0.960648	1		1.11429	7.9083e-05	0.000608253		1
Solyc07g062490.1.1	-0.379895	0.111623	0.216075		0.222182	0.794865	1		1.11484	2.64222e-07	8.71735e-06		1
Solyc07g006290.1.1	-1.39288	0.00393582	0.0643041		-0.0295231	0.998319	1		0.0643909	0.954516	0.984111		1
Solyc01g095100.2.1	-1.47797	4.79989e-36	1.5021e-24		-0.345238	0.0699036	0.289434		0.064401	0.823984	0.932938		1
Solyc04g058160.1.1	-1.81994	1.78385e-12	2.58821e-09		-0.606639	0.178048	0.475656		0.065145	0.914076	0.954231		1
Solyc05g047580.2.1	-1.18949	2.69265e-07	6.42276e-07		-0.719283	0.0272292	0.0809843		0.0653174	0.907796	0.928175		1
Solyc08g081610.2.1	-1.12122	2.0834e-10	2.85721e-07		-0.532308	0.041599	0.238797		0.0654063	0.877594	0.934278		1
Solyc01g108240.2.1	-1.39128	0.000106884	0.0109563		-1.15888	0.0126923	0.270826		0.065607	0.947427	0.999504		1
Solyc05g006620.2.1	-1.21407	1.40613e-10	1.2795e-07		-0.595372	0.0252119	0.170882		0.0660784	0.889185	0.942527		1
Solyc02g071780.2.1	-0.016595	0.946613	0.961215		0.339268	0.114244	0.3223		1.11775	9.03406e-17	2.37047e-13		1
Solyc11g068440.1.1	-0.319934	0.0989959	0.296053		0.196622	0.758594	1		1.11859	9.43526e-11	3.23574e-06		1
Solyc03g116730.2.1	1.40909	1.00767e-07	7.82791e-05		-0.00634368	0.999642	1		0.0673847	0.936996	0.988856		5
Solyc09g064940.2.1	1.83238	5.08372e-36	1.8668e-22		0.256552	0.487754	1		0.0686521	0.849933	0.934014		5
Solyc09g011860.2.1	-0.142666	0.631195	0.756408		0.64968	0.0324592	0.142443		1.11864	1.22522e-06	9.20341e-05		1
Solyc08g007500.2.1	0.266215	0.497899	0.671807		1.1644	0.00135091	0.0820683		0.0691601	0.930298	0.979234		4
Solyc02g093950.2.1	1.20989	3.56831e-19	8.17008e-13		0.143769	0.825345	1		0.0702963	0.834819	0.916537		5
Solyc00g206460.1.1	-0.539691	0.045546	0.156303		0.421794	0.449514	0.921568		1.11883	1.9145e-05	0.00190254		1
Solyc02g079570.2.1	-0.430879	0.151681	0.436128		0.608367	0.160157	0.70942		1.11981	6.71441e-05	0.0165179		1
Solyc06g073590.2.1	-1.43504	9.75088e-26	3.09935e-16		-0.459607	0.0187565	0.185917		0.0711204	0.826737	0.911617		1
Solyc01g058020.2.1	-0.468689	0.045546	0.188092		0.0979245	0.965951	1		1.12136	2.64222e-07	0.000392515		1
Solyc04g077230.1.1	-0.242263	0.267643	0.570351		0.174595	0.840769	1		1.12234	1.30987e-09	0.000788807		1
Solyc10g080510.1.1	-2.0479	5.38347e-34	6.77392e-27		-0.578258	0.0122709	0.0699139		0.0721863	0.856218	0.912143		1
Solyc09g011490.2.1	-1.11773	7.33138e-10	8.07677e-08		-0.298628	0.577765	0.959554		0.0728629	0.872571	0.94718		1
Solyc01g100370.2.1	0.798431	0.0228719	0.166362		-0.233941	0.926395	1		1.12434	0.00233851	0.0630126		2
Solyc03g006730.1.1	-1.65287	9.47107e-28	6.59979e-18		-0.507962	0.0182041	0.16988		0.0748928	0.83726	0.897299		1
Solyc08g077020.1.1	-0.271951	0.377819	0.584168		0.356474	0.613721	1		1.12614	2.60981e-05	0.00171962		1
Solyc03g096430.1.1	-1.30949	1.96105e-16	8.90087e-11		-0.777177	3.62335e-05	0.00376404		0.0765403	0.846762	0.981599		1
Solyc04g074950.2.1	-0.74805	0.00287325	0.0411108		-0.263668	0.806426	1		1.12926	8.26228e-06	0.00148478		1
Solyc02g093670.2.1	-1.17321	6.56658e-21	9.17686e-16		-0.482579	0.00315466	0.0266931		0.0766414	0.792609	0.915845		1
Solyc08g008080.1.1	-1.35637	0.000562328	0.0509026		-0.45551	0.744267	1		0.0776278	0.938882	1		1
Solyc08g078790.1.1	1.64081	7.44322e-15	4.20282e-09		0.525806	0.191155	0.660743		0.0809557	0.890346	0.962259		5
Solyc12g045020.1.1	0.462908	0.102283	0.207196		0.59135	0.168782	0.428039		1.12998	2.7358e-05	0.000625738		1
Solyc10g012080.2.1	0.162334	0.437533	0.490536		0.0237442	0.995712	1		1.13	4.12983e-11	2.17749e-10		1
Solyc06g062450.2.1	-3.59283	3.09679e-88	9.94892e-59		-0.773169	0.000169334	0.00812721		0.0810072	0.840997	0.925351		1
Solyc10g083880.1.1	-2.08672	2.66138e-17	7.38573e-10		-0.52504	0.281775	0.803187		0.0860407	0.888106	0.975149		1
Solyc02g083250.2.1	1.03145	5.0707e-13	8.40389e-12		0.522774	0.00438329	0.0118775		1.13115	1.89824e-14	2.32436e-13		2
Solyc04g010010.1.1	2.46422	4.85119e-06	0.000909429		1.14578	0.303033	0.790288		0.0868067	0.949492	0.994779		5
Solyc02g079170.2.1	2.03609	1.78443e-15	1.09739e-08		1.46546	3.48069e-07	0.00105183		0.0879553	0.890436	0.942527		5
Solyc03g114130.1.1	0.303632	0.352611	0.464351		0.713007	0.0895122	0.269314		1.13124	8.14753e-05	0.00080089		1
Solyc02g071700.2.1	1.22855	1.72516e-17	2.68709e-16		0.457703	0.027149	0.0636784		0.0913241	0.787618	0.88116		5
Solyc09g089680.2.1	-1.12844	7.61381e-18	2.03934e-14		-0.441631	0.0175788	0.0681036		0.0922152	0.747305	0.871503		1
Solyc01g073860.2.1	-1.16652	3.75421e-16	6.11554e-12		-0.245726	0.524051	0.936448		0.0922543	0.773794	0.926668		1
Solyc12g036390.1.1	-0.768858	0.000177467	0.00234409		-0.00628035	0.999642	1		1.14168	3.52418e-08	4.73146e-06		1
Solyc06g005300.2.1	0.329997	0.246658	0.23311		0.216303	0.86635	1		1.14413	1.2283e-05	5.63754e-06		1
Solyc10g084120.1.1	-1.26724	6.296e-14	2.545e-16		-0.396429	0.207448	0.168962		0.0940401	0.812408	0.866279		1
Solyc06g050950.2.1	-1.1105	0.0221851	0.0471718		-0.418846	0.857803	1		0.0982377	0.951963	1		1
Solyc12g094470.1.1	1.13278	0.000471389	0.00138987		-0.365756	0.778842	1		0.103558	0.890856	0.942511		5
Solyc04g076970.2.1	0.628798	0.0122724	0.0232953		0.49207	0.305633	0.522249		1.14651	5.25832e-06	1.89937e-05		1
Solyc03g113840.1.1	-1.17759	1.40613e-10	6.06207e-07		-0.315584	0.511324	0.976241		0.104361	0.805351	0.935327		1
Solyc01g067020.2.1	-0.255576	0.542874	0.606775		-0.014634	0.999642	1		1.14792	0.00175819	0.00248977		1
Solyc08g007840.1.1	-1.18963	0.000209465	5.41953e-07		-0.690802	0.264332	0.159626		1.15092	0.00142926	1.79256e-05		1
Solyc05g005540.2.1	1.33965	3.21754e-08	1.45704e-05		-0.171023	0.933495	1		0.109303	0.846121	0.927226		5
Solyc05g041140.2.1	-0.702062	0.0397031	0.170636		-0.336159	0.798143	1		1.15245	0.000674646	0.0393077		1
Solyc10g008180.1.1	2.08924	4.62655e-12	4.70633e-09		1.49505	5.2501e-05	0.00159199		1.1574	0.00184412	0.00849349		5
Solyc03g059260.2.1	-0.369471	0.0635825	0.0869949		-0.323751	0.454655	0.78458		1.1581	7.86148e-11	6.01001e-10		1
Solyc02g093660.1.1	-2.48783	2.72288e-38	1.22518e-32		-0.569286	0.0388306	0.104771		0.110844	0.785525	0.892655		1
Solyc02g062340.2.1	2.10569	0.00227781	3.04418e-08		0.396803	0.940768	1		0.112559	0.97334	0.958784		5
Solyc11g017470.1.1	-1.66927	4.90163e-15	1.03453e-05		-0.0812911	0.984565	1		0.118011	0.815186	0.965267		1
Solyc01g103390.2.1	-1.41371	7.67149e-25	1.75757e-18		-0.623265	0.000239659	0.0059477		0.118423	0.678575	0.758072		1
Solyc12g007270.1.1	1.53909	0.00282813	0.0313837		1.07145	0.24072	0.792621		0.11931	0.919388	0.975668		5
Solyc07g054830.2.1	0.116234	0.495916	0.62775		-0.0591379	0.978374	1		1.16067	4.21638e-18	6.94962e-14		1
Solyc09g014870.1.1	-2.51591	1.29436e-57	6.3678e-55		-0.195325	0.746967	1		0.125763	0.682663	0.749153		1
Solyc02g036480.1.1	-1.03416	1.66537e-09	2.92836e-09		0.515783	0.0382465	0.0592534		1.16223	5.28521e-11	8.35072e-11		1
Solyc01g102490.2.1	-0.102311	0.597165	0.648027		-0.152295	0.834056	1		1.16338	2.71236e-16	2.32436e-13		1
Solyc02g069490.2.1	1.33928	5.00903e-10	9.43647e-09		0.560624	0.0975753	0.218132		0.130484	0.782936	0.875305		5
Solyc01g098510.2.1	-0.233032	0.575644	0.665359		-0.252622	0.932239	1		1.16832	0.00119383	0.00877421		1
Solyc01g007000.2.1	-1.72223	1.70442e-09	2.87402e-06		-1.1895	0.000729948	0.0279724		0.134121	0.84248	0.960635		1
Solyc11g005710.1.1	-1.33713	2.70018e-10	1.3219e-08		-0.541014	0.0997326	0.255677		0.134188	0.759655	0.894729		1
Solyc02g086210.2.1	-0.836932	0.000796162	0.0375181		0.143448	0.946059	1		1.17391	5.70272e-06	0.00553933		1
Solyc01g094910.2.1	-2.15657	0.00012684	0.0400867		1.99567	0.0030922	0.34568		0.134714	0.919552	0.982339		3
Solyc12g009220.1.1	-0.0916571	0.85636	0.927361		-0.0634326	0.996036	1		1.17415	0.00299639	0.00664863		1
Solyc09g011590.2.1	1.11393	1.05691e-12	3.50183e-14		0.416918	0.094843	0.0986181		0.135064	0.668442	0.652737		5
Solyc12g015920.1.1	-1.16359	8.02772e-13	1.33527e-09		-0.538989	0.0166056	0.103825		0.135501	0.670272	0.821212		1
Solyc08g006020.2.1	0.962748	0.000142685	0.00332567		1.35035	7.96939e-07	0.000255027		1.17724	1.3138e-05	0.00072857		3
Solyc01g095840.1.1	-1.39342	0.00229865	0.0450092		0.00231401	0.998831	1		0.136007	0.885378	0.975668		1
Solyc09g011510.2.1	1.88101	5.34299e-23	2.52358e-37		0.82244	0.000467044	3.42411e-06		0.136108	0.733535	0.612522		5
Solyc07g056090.1.1	-2.23334	1.17022e-32	1.0116e-19		-1.08692	3.41067e-07	0.000410811		0.136148	0.721738	0.89932		1
Solyc00g170200.1.1	-1.50708	2.75764e-29	1.0926e-20		-0.0397438	0.988664	1		0.136366	0.586584	0.773355		1
Solyc03g083500.2.1	-0.586262	0.0159664	0.0845624		0.620121	0.0647908	0.376498		1.18174	2.15655e-07	0.000241103		1
Solyc02g078400.2.1	1.3804	0.000303932	0.00904352		0.310547	0.891754	1		0.138306	0.869424	0.948158		5
Solyc10g084590.2.1	-2.4817	4.71004e-08	2.62785e-07		-0.750071	0.415636	0.677479		0.140636	0.872571	0.944527		1
Solyc06g036410.1.1	-1.83421	6.45644e-06	3.22422e-05		-0.795046	0.383512	0.77403		1.18918	0.0137968	0.0311294		1
Solyc01g015080.2.1	-1.1638	1.20887e-18	1.70722e-17		-0.669715	2.05009e-05	0.000124712		0.140796	0.575651	0.701191		1
Solyc08g066880.2.1	1.4912	1.8046e-14	3.10873e-07		0.818631	0.000611829	0.0745813		0.141602	0.731602	0.920299		5
Solyc10g005240.2.1	2.09531	9.29437e-21	1.11808e-12		0.309296	0.714761	1		0.143318	0.784982	0.905344		5
Solyc11g068940.1.1	-0.661935	0.165527	0.217062		0.36277	0.863777	1		1.18954	0.0129654	0.0188062		1
Solyc08g016440.2.1	0.824612	0.0144868	0.00219962		0.355985	0.788946	0.925423		1.19779	0.000908456	2.68478e-05		2
Solyc08g078700.2.1	5.28214	1.3283e-88	2.8124e-29		3.36419	1.40548e-38	3.75174e-12		1.19855	3.4149e-05	0.0475471		5
Solyc02g084130.2.1	-1.82788	2.10832e-12	5.44909e-12		0.197731	0.919065	1		0.147681	0.787985	0.829695		1
Solyc04g074650.2.1	-1.61777	1.10618e-06	2.87402e-06		-0.260017	0.932239	1		1.20353	0.00113689	0.00136832		1
Solyc06g036420.1.1	-1.79596	4.74629e-08	0.000256286		-1.2532	0.00252764	0.159		1.20354	0.00117648	0.0540849		1
Solyc01g111980.2.1	-0.182986	0.568212	0.75165		0.705085	0.038158	0.237311		1.21262	2.20781e-06	0.000627916		1
Solyc01g006580.2.1	-1.44976	1.84453e-13	2.29922e-07		-0.325382	0.542919	1		0.148063	0.711008	0.844942		1
Solyc12g057030.1.1	-0.910916	0.00519719	0.0129661		-1.14403	0.003149	0.0110914		0.149738	0.810739	0.878156		1
Solyc01g067940.2.1	1.94087	5.04705e-05	2.42919e-05		1.46789	0.0234565	0.0279724		1.21274	0.0352234	0.0220005		5
Solyc01g100020.2.1	1.12002	0.000350294	0.0163041		0.331553	0.793778	1		0.151803	0.849684	0.955357		5
Solyc01g010430.2.1	-0.0525633	0.853771	0.942539		0.501979	0.0723761	0.368066		1.22462	1.32721e-10	2.97804e-06		1
Solyc06g035620.2.1	-2.1315	1.80778e-13	0.000266912		-0.644064	0.248167	1		0.15234	0.818378	0.961231		1
Solyc12g007050.1.1	0.526046	0.0340627	0.0172356		0.706752	0.0258747	0.0112115		1.22536	3.32431e-07	8.68684e-09		1
Solyc03g006620.2.1	-0.193706	0.468781	0.713956		0.551715	0.0840582	0.551117		1.22979	5.95686e-09	0.000161503		1
Solyc04g051150.2.1	-1.75016	5.31123e-11	2.39101e-11		-0.0466309	0.997445	1		0.152807	0.791345	0.829199		1
Solyc08g076390.2.1	0.144216	0.354961	0.465606		0.339599	0.0840582	0.289487		1.23351	1.84886e-22	7.80698e-17		1
Solyc08g068150.2.1	0.732779	0.0419517	0.214832		1.03858	0.0172486	0.363915		1.23963	0.00095579	0.0582167		1
Solyc07g053900.2.1	-3.47581	5.99823e-08	0.00602336		-0.436374	0.910777	1		0.153565	0.910517	1		1
Solyc04g025650.2.1	-0.140631	0.50233	0.687416		0.294045	0.389482	0.811592		1.24109	7.57232e-15	9.47288e-10		1
Solyc08g007040.2.1	1.68061	0.0254414	0.0168111		0.410111	0.946541	1		0.153927	0.958654	0.994779		5
Solyc05g051800.2.1	-1.1883	5.40755e-23	5.36605e-17		-0.249755	0.353721	0.782064		0.155699	0.476089	0.673943		1
Solyc06g075550.2.1	-1.12446	7.26417e-17	6.40438e-14		-0.607947	0.000224451	0.00220358		0.156032	0.525381	0.683101		1
Solyc10g008280.2.1	0.511015	0.000520696	0.00519218		0.377223	0.0848099	0.29416		1.24461	2.72511e-18	1.99951e-13		1
Solyc04g054730.2.1	3.3806	2.13657e-12	8.17232e-08		1.52237	0.0108516	0.153596		0.158645	0.882448	0.959035		2
Solyc05g015300.2.1	-1.46295	7.8918e-20	7.26334e-12		-0.370607	0.23323	0.730815		0.158809	0.604898	0.775597		1
Solyc12g055710.1.1	-2.20927	1.3934e-16	9.88183e-11		-0.0445669	0.997445	1		0.158953	0.777538	0.922897		1
Solyc03g097600.2.1	1.54391	3.8545e-06	0.000107772		0.169242	0.961174	1		0.159373	0.825833	0.904631		5
Solyc06g050500.2.1	-1.12209	8.62898e-14	9.09338e-08		-0.303304	0.350241	0.914173		0.16083	0.55786	0.836711		1
Solyc04g007250.1.1	-0.707134	0.0512544	0.283813		-0.218464	0.937973	1		1.24663	0.000481845	0.0875625		1
Solyc03g083000.2.1	-1.10439	6.62818e-15	6.37396e-13		-0.333044	0.215531	0.390459		0.161134	0.530587	0.693356		1
Solyc10g024490.1.1	-0.180608	0.576143	0.67977		0.192385	0.899284	1		1.24705	6.21858e-07	3.60267e-06		1
Solyc04g009270.2.1	-0.363894	0.327907	0.540579		-0.142356	0.966539	1		1.25404	0.000226939	0.0137568		1
Solyc10g086690.1.1	0.174536	0.602265	0.651519		-0.160464	0.950656	1		1.25469	4.36115e-06	1.31419e-06		1
Solyc01g060240.2.1	1.11616	5.84597e-14	4.32986e-10		-0.0838176	0.965449	1		0.162136	0.577762	0.776925		5
Solyc03g083690.1.1	-0.601494	0.121434	0.126425		0.118249	0.981313	1		1.25506	0.000947712	0.000448175		1
Solyc02g091070.2.1	-1.73114	1.22041e-08	3.63943e-08		-0.555245	0.409121	0.629309		0.163968	0.797438	0.898032		1
Solyc01g008210.2.1	-0.422438	0.14406	0.177021		-0.55449	0.244209	0.388532		1.25794	2.46372e-06	5.06272e-06		1
Solyc04g079470.2.1	-1.12223	4.64071e-15	4.9614e-10		-0.73054	1.84594e-05	0.00285609		0.175757	0.497095	0.642958		1
Solyc06g072330.2.1	3.08026	2.36048e-48	1.08976e-33		1.19038	8.82519e-07	0.000185007		0.175878	0.688599	0.850537		5
Solyc02g067190.2.1	-1.68497	7.43323e-07	0.000131875		0.140927	0.981007	1		0.178623	0.785099	0.919999		1
Solyc09g075040.2.1	-1.30454	1.45192e-18	2.0792e-14		-0.46739	0.0311845	0.143758		0.179596	0.495956	0.642958		1
Solyc08g068710.1.1	0.404206	0.0688064	0.154446		0.540033	0.069074	0.196232		1.25813	6.08835e-10	1.13492e-07		1
Solyc02g090560.2.1	-1.03961	0.000639353	0.0308935		0.0595104	0.990613	1		1.26192	7.73241e-05	0.0146861		1
Solyc07g006500.2.1	-1.13002	2.49774e-10	5.94349e-07		-0.262206	0.64129	1		0.180375	0.583263	0.803129		1
Solyc04g015220.2.1	-1.35964	7.71696e-11	2.24932e-06		-0.492908	0.187775	0.717941		0.181072	0.655938	0.798288		1
Solyc05g025680.1.1	2.58825	1.24982e-14	1.30009e-09		1.01345	0.0537867	0.270977		0.183568	0.851091	0.957514		5
Solyc08g044510.2.1	-1.27782	1.8245e-21	2.03279e-17		-0.151981	0.816167	1		0.183945	0.433396	0.530588		1
Solyc06g075130.2.1	0.756522	0.0217018	0.0776864		0.369156	0.758929	1		1.2633	0.000722778	0.00624777		1
Solyc12g017340.1.1	-1.83617	0.00125466	0.0621085		1.67664	0.0148876	0.473606		0.186998	0.876451	0.962787		3
Solyc07g056000.2.1	-0.26549	0.345914	0.489681		0.470809	0.278897	0.495698		1.26372	1.25172e-07	3.4928e-06		1
Solyc01g087150.2.1	-1.21114	2.24702e-11	1.78321e-08		0.355622	0.328543	0.785862		0.187778	0.565859	0.727497		1
Solyc05g052610.2.1	-1.23659	7.32818e-11	3.44034e-10		-0.337021	0.468365	0.748371		0.189219	0.586568	0.768632		1
Solyc11g072140.1.1	-2.58796	6.40444e-12	3.62636e-06		-0.746063	0.358217	0.987437		1.2753	0.00189896	0.0711656		1
Solyc07g066550.2.1	-1.17606	1.20262e-16	1.62241e-16		-0.404597	0.072427	0.12342		0.192763	0.434273	0.488337		1
Solyc08g005530.2.1	1.96899	9.30205e-05	0.0182164		0.862943	0.420774	0.995718		0.193158	0.856018	0.944165		5
Solyc07g049200.2.1	2.57103	1.03997e-73	5.31773e-52		0.746559	1.67556e-05	0.0010895		0.19487	0.462586	0.662604		5
Solyc02g078500.2.1	-1.14927	6.05852e-07	0.0633049		-0.447283	0.353456	1		1.28119	7.92e-08	0.0929134		1
Solyc02g077370.1.1	0.339472	0.36282	0.483021		0.254523	0.904796	1		1.28198	0.000302884	0.00496363		1
Solyc02g078890.1.1	-0.468939	0.161368	0.238672		0.145515	0.961174	1		1.28369	2.69274e-05	0.00012562		1
Solyc09g075870.1.1	-1.5426	8.44367e-20	1.20163e-13		-0.66275	0.00245424	0.0437132		0.200422	0.511572	0.675632		1
Solyc04g079400.2.1	-0.470064	0.00398859	0.0143583		-0.0890415	0.960648	1		1.28414	4.84857e-17	6.02032e-14		1
Solyc09g090990.2.1	2.74945	3.26161e-21	1.16601e-07		-0.401054	0.673766	1		0.201512	0.732168	0.963943		2
Solyc07g066510.2.1	-1.4193	0.00154708	0.0150597		-0.525684	0.704449	1		0.201666	0.809	0.93449		1
Solyc02g062900.2.1	-1.37892	0.00061403	0.00276196		-0.688386	0.40848	0.737649		0.201773	0.797438	0.925351		1
Solyc12g056930.1.1	1.14389	1.53724e-06	0.000313219		0.282475	0.744207	1		0.203094	0.747847	0.921674		5
Solyc04g074780.2.1	-0.450129	0.0076199	0.0785792		-0.292153	0.425444	1		1.28452	1.40392e-16	6.37176e-09		1
Solyc01g105210.2.1	-0.7242	0.00429601	0.0488103		-0.600331	0.135228	0.591479		1.28752	2.95624e-07	0.000250203		1
Solyc01g095850.1.1	-2.07849	4.25419e-15	6.37022e-13		-0.841814	0.0233789	0.0794927		0.204458	0.688094	0.799649		1
Solyc07g055710.2.1	-1.25961	5.71125e-07	5.73064e-05		0.0610543	0.987959	1		0.204673	0.674769	0.830436		1
Solyc01g101070.2.1	-0.218196	0.497708	0.642494		1.15127	4.38257e-05	0.0116881		0.205165	0.666521	0.795371		3
Solyc07g041750.2.1	0.219698	0.234443	0.452401		-0.0620825	0.982546	1		1.29657	6.98945e-17	6.819e-10		1
Solyc09g011630.2.1	1.81399	9.13787e-25	3.77838e-38		0.422695	0.179457	0.0653005		0.205936	0.522769	0.314764		5
Solyc06g033870.1.1	3.16347	8.82248e-12	3.85741e-09		3.50668	1.41627e-08	1.97913e-06		1.299	0.0218045	0.076014		5
Solyc11g020670.1.1	-1.37543	2.88479e-12	7.35149e-07		-0.0600847	0.987254	1		0.208126	0.56564	0.85147		1
Solyc02g092890.1.1	-0.225581	0.713293	0.80969		0.388421	0.873774	1		1.30107	0.00885982	0.0441188		1
Solyc12g017350.1.1	-1.53239	1.74345e-05	0.0513069		1.60889	4.52999e-05	0.25879		0.210142	0.771911	0.949713		3
Solyc01g109810.2.1	-2.03378	1.33352e-09	5.48677e-06		-0.95186	0.0451616	0.354312		0.212448	0.747046	0.919546		1
Solyc06g051550.2.1	-0.898069	0.000140735	0.0434347		1.33915	4.47065e-08	0.0130053		0.216576	0.597388	0.837277		3
Solyc01g108740.2.1	-2.269	5.93243e-57	2.7043e-52		-0.412549	0.0593881	0.123775		0.216662	0.346215	0.432499		1
Solyc01g106140.1.1	3.28551	8.77521e-32	7.65859e-26		1.99052	9.04067e-09	4.7991e-07		0.218406	0.699578	0.812641		5
Solyc02g062280.2.1	1.48936	0.00456944	0.00523751		1.16841	0.174219	0.269833		0.218918	0.828089	0.87186		5
Solyc07g065380.2.1	1.30712	4.4637e-23	2.8263e-11		0.407463	0.0409536	0.454763		0.219016	0.335279	0.642322		5
Solyc06g076300.2.1	-0.346419	0.317184	0.597357		-0.386551	0.691626	1		1.3127	1.90653e-05	0.00806918		1
Solyc12g089020.1.1	-0.368731	0.288097	0.349395		-0.124433	0.978648	1		1.31987	2.74815e-05	0.00012565		1
Solyc02g091380.1.1	-0.0412286	0.950624	1		-0.0334123	0.998319	1		1.32155	0.00414309	0.066638		1
Solyc02g071950.1.1	-1.69743	5.87161e-23	2.29363e-13		-1.38798	7.04005e-14	1.4652e-07		0.219494	0.470406	0.748177		1
Solyc02g084180.1.1	-1.61368	0.00156127	0.00142684		-0.201896	0.980528	1		0.219515	0.823816	0.873596		1
Solyc02g062550.2.1	-1.00952	0.000111212	0.00441558		-0.199337	0.915905	1		1.32817	8.14432e-07	0.000188823		1
Solyc02g085870.2.1	2.15661	1.8899e-15	2.05743e-08		0.674833	0.139349	0.626461		0.220471	0.702517	0.887423		5
Solyc06g072670.2.1	-0.926714	0.0409337	0.0696267		-0.235558	0.978169	1		1.33451	0.00983139	0.0186172		1
Solyc02g084320.1.1	-1.69429	4.84461e-05	3.93652e-05		-0.342536	0.890573	1		0.221458	0.787618	0.868578		1
Solyc12g096890.1.1	-0.283022	0.567519	0.739914		-0.438274	0.794912	1		1.33523	0.00298506	0.0448907		1
Solyc11g006030.1.1	-1.90938	6.60629e-09	1.46444e-06		-0.563842	0.502997	0.963708		1.33731	0.000169358	0.00356771		1
Solyc03g113080.2.1	-0.331359	0.1245	0.150249		-0.188097	0.843546	1		1.33735	1.12361e-12	2.42409e-12		1
Solyc03g113130.2.1	1.10895	1.76781e-07	6.3487e-06		0.297801	0.626313	0.976241		0.225794	0.546961	0.719064		5
Solyc04g054340.1.1	-1.1102	1.81465e-05	0.0550943		-0.220818	0.885451	1		0.226575	0.623278	0.928221		1
Solyc11g065910.1.1	-2.31333	2.02296e-10	8.96607e-10		0.0764822	0.989597	1		0.230588	0.727698	0.835151		1
Solyc01g005160.2.1	-0.587406	0.179057	0.362002		-0.49155	0.705564	1		1.33944	0.00185577	0.0224407		1
Solyc02g084290.1.1	-1.06695	0.00719569	0.0280565		-0.0650542	0.995045	1		1.34097	0.00102988	0.0122779		1
Solyc02g090490.2.1	-0.085972	0.805979	0.891517		0.231025	0.836762	1		1.34324	4.71508e-08	1.70745e-07		1
Solyc03g098730.1.1	-0.782783	6.94064e-05	0.00277339		-0.273818	0.667321	1		1.34471	5.27823e-12	1.20768e-07		1
Solyc01g107080.2.1	2.61362	2.8072e-46	2.25925e-42		0.757142	0.00187416	0.00660622		0.230619	0.50235	0.668348		2
Solyc03g093080.2.1	-0.28381	0.296908	0.436329		0.288103	0.696492	1		1.35497	5.29464e-09	3.51813e-07		1
Solyc03g082620.2.1	1.35274	2.31846e-19	1.23476e-15		0.384449	0.145395	0.337475		0.231498	0.370106	0.489515		5
Solyc03g032210.2.1	-1.63696	8.68491e-15	1.97649e-05		-0.613587	0.0523379	0.752823		0.236919	0.523004	0.871251		1
Solyc03g083960.2.1	0.307478	0.107385	0.146801		-0.04082	0.992824	1		1.35823	1.03468e-15	1.57895e-14		1
Solyc10g045420.1.1	0.294477	0.240554	0.373791		0.524424	0.126626	0.368858		1.36419	4.1062e-10	6.53225e-07		1
Solyc07g065300.1.1	1.99474	1.24485e-05	0.000125357		1.11473	0.187389	0.453543		0.237229	0.796842	0.890793		5
Solyc12g010670.1.1	-1.19432	0.00215753	0.0401038		-0.746541	0.227386	0.820183		1.36559	0.000122187	0.0302286		1
Solyc01g105410.2.1	-1.36274	6.83423e-16	2.391e-14		0.0169101	0.997445	1		0.237775	0.410068	0.57516		1
Solyc04g011880.1.1	-1.17709	0.0153133	0.0554607		-0.134254	0.984565	1		0.23841	0.776539	0.924994		1
Solyc05g050500.1.1	-1.21485	8.94653e-17	2.45142e-13		-0.298874	0.350794	0.699973		0.240313	0.295045	0.436542		1
Solyc08g079920.1.1	-1.75862	8.71332e-22	1.56772e-14		-0.36972	0.356563	0.833506		0.241477	0.449348	0.629041		1
Solyc09g011550.2.1	1.81408	4.13063e-21	3.2217e-21		-0.555162	0.093133	0.19259		0.243797	0.499843	0.648518		5
Solyc01g087590.2.1	0.523798	0.0762152	0.171229		0.0762892	0.985825	1		1.37246	1.03944e-06	0.000219271		1
Solyc01g100010.2.1	-0.277692	0.470683	0.693695		0.340796	0.779684	1		1.37384	3.04953e-05	0.00432438		1
Solyc02g080040.2.1	0.0779774	0.726996	0.789267		0.213642	0.716249	1		1.38041	4.70351e-16	1.32248e-12		1
Solyc09g082230.1.1	0.0104403	0.975001	0.959257		0.969877	0.00220361	0.0870502		1.38857	2.4051e-07	0.000485215		1
Solyc02g079960.2.1	-1.10275	4.68204e-12	1.67548e-07		-0.269359	0.527746	0.995718		0.243899	0.350803	0.688904		1
Solyc11g007500.1.1	-1.83189	0.000209488	0.0268112		-0.275788	0.955146	1		0.244399	0.806655	0.925351		1
Solyc04g011760.2.1	-1.43703	8.55426e-11	1.2638e-08		-0.518399	0.185042	0.466607		0.244586	0.520361	0.701191		1
Solyc12g005340.1.1	-1.23802	4.6122e-05	0.0097192		-0.15588	0.965449	1		0.247638	0.668661	0.874139		1
Solyc02g080060.1.1	-1.57312	4.25953e-20	7.69235e-12		-0.820113	6.63844e-05	0.0141532		0.247707	0.388711	0.607909		1
Solyc08g077560.2.1	0.0113313	0.977512	0.972985		0.610112	0.244209	0.786346		1.38895	3.69675e-06	0.0031518		1
Solyc03g093890.2.1	-0.928428	0.00286853	0.226834		-0.722174	0.167651	1		1.39152	1.51016e-05	0.0906753		1
Solyc03g005560.1.1	-1.38539	7.17753e-08	1.11315e-06		-0.2219	0.875941	1		0.249884	0.571811	0.746841		1
Solyc10g087030.1.1	-1.24809	0.000222799	0.0147641		-0.725785	0.227693	0.822662		0.251911	0.662969	0.850537		1
Solyc05g005170.2.1	1.29675	3.14728e-06	5.8685e-05		0.41401	0.574732	0.934195		0.25197	0.62748	0.768655		5
Solyc03g093130.2.1	-0.753635	0.00699979	0.0251444		0.0733502	0.985825	1		1.39902	3.76023e-07	1.45938e-05		1
Solyc12g013600.1.1	1.15992	0.00532819	0.0630978		-0.280715	0.943967	1		0.253072	0.781076	0.925944		5
Solyc03g083480.2.1	-1.78165	3.96582e-15	1.36312e-06		-0.0615718	0.98894	1		1.40569	4.08539e-09	0.000608867		1
Solyc02g080050.1.1	0.181803	0.649308	0.768842		0.232842	0.918681	1		1.41256	3.57949e-05	0.00113659		1
Solyc07g063640.1.1	1.99319	4.60237e-07	0.000189124		1.45964	0.00125599	0.0528548		0.254016	0.72417	0.890793		5
Solyc03g083010.2.1	-0.0939936	0.611478	0.724089		0.0398601	0.984894	1		1.43663	1.28632e-27	7.6371e-19		1
Solyc03g096410.1.1	-1.26774	3.4318e-14	1.1043e-07		-0.754492	0.000171928	0.0325437		0.254171	0.357932	0.773355		1
Solyc11g027840.1.1	-1.89119	2.29752e-07	0.00731941		-0.419118	0.758446	1		0.25575	0.708909	0.957308		1
Solyc05g005750.2.1	-1.15809	2.65255e-16	4.67459e-18		-0.359121	0.148803	0.17741		0.257548	0.242431	0.244751		1
Solyc07g054880.2.1	-1.18518	1.00767e-07	0.000300307		-0.121774	0.961174	1		0.258809	0.495855	0.814388		1
Solyc11g012250.1.1	-1.3743	8.40217e-08	3.01345e-06		-0.188455	0.919065	1		0.261339	0.547183	0.720918		1
Solyc03g119240.2.1	-1.21915	2.62923e-24	1.1228e-16		-0.388391	0.0286682	0.191669		0.262789	0.13591	0.327568		1
Solyc08g077080.1.1	-1.51782	4.35389e-08	3.79142e-06		-0.42516	0.572194	0.982018		0.265136	0.583138	0.728572		1
Solyc04g074290.2.1	0.470705	0.00144554	0.00409746		0.398539	0.0534841	0.142229		1.4376	1.28797e-24	1.1704e-21		1
Solyc01g098590.2.1	0.335861	0.326856	0.536324		0.516207	0.435504	0.950042		1.44045	3.44154e-06	0.00230018		1
Solyc01g104740.2.1	2.82843	2.68208e-42	2.80033e-30		1.01133	0.000131499	0.00384255		0.26769	0.52768	0.743513		5
Solyc09g018010.2.1	1.63526	0.0214702	0.0494558		0.81969	0.706722	1		0.269618	0.905745	1		5
Solyc03g006720.1.1	-2.52942	0.000262883	0.044226		1.95695	0.0213986	0.591479		0.270146	0.845174	0.961231		3
Solyc02g081180.1.1	-1.2464	2.5707e-15	2.53312e-10		-0.00678913	0.998772	1		0.275999	0.253886	0.477404		1
Solyc03g044180.1.1	0.43271	0.519466	0.62379		1.49847	0.073643	0.235455		1.44105	0.0316013	0.0873512		1
Solyc12g011390.1.1	-1.18408	0.0178431	0.0636002		-0.727282	0.618625	1		0.280714	0.746827	0.867744		1
Solyc10g007280.2.1	0.370838	0.271444	0.466652		0.476268	0.482532	0.963513		1.46476	1.09304e-06	0.00108845		1
Solyc07g006420.1.1	1.19609	0.000398396	0.00799769		0.38236	0.774405	1		0.2816	0.641459	0.774161		5
Solyc11g045520.1.1	-1.93303	1.18477e-06	0.020693		1.38983	0.00467917	0.560682		0.282143	0.713098	0.928221		3
Solyc08g006520.1.1	-1.33958	4.84123e-05	0.00383315		-0.018602	0.998463	1		0.283515	0.618458	0.889824		1
Solyc09g008830.2.1	1.8156	1.647e-09	0.00134993		1.22315	0.000716055	0.214511		0.284872	0.60149	0.860243		5
Solyc06g053520.2.1	0.523739	0.0578677	0.339806		1.67314	1.33703e-10	0.000511979		0.286705	0.504263	0.79559		3
Solyc02g076880.2.1	-1.11112	8.3756e-09	2.30371e-07		-0.179352	0.873774	1		0.290352	0.331726	0.482722		1
Solyc11g069180.1.1	-1.14978	7.91162e-15	1.25208e-11		-0.495993	0.0164713	0.0649626		0.291191	0.184784	0.37358		1
Solyc06g071280.2.1	-1.12806	7.33999e-12	4.91399e-06		-0.282035	0.519212	1		0.292062	0.249412	0.525204		1
Solyc02g092540.2.1	-1.21687	0.000111622	0.00479669		-0.580708	0.421194	0.919815		0.294864	0.594465	0.820195		1
Solyc04g078690.2.1	-1.15304	1.30834e-16	1.93408e-12		-0.295984	0.312496	0.696937		0.300977	0.132766	0.29904		1
Solyc09g092430.2.1	-1.12326	2.17963e-08	1.01256e-06		-0.403224	0.331761	0.560682		0.303084	0.341058	0.559774		1
Solyc12g044330.1.1	-1.66571	8.03287e-14	2.6791e-09		-0.226287	0.844166	1		0.304754	0.423241	0.740266		1
Solyc09g011540.2.1	0.968535	0.0328257	0.0594515		0.20073	0.965449	1		1.4711	0.00299065	0.00610303		2
Solyc08g082460.2.1	-1.26083	1.31412e-11	2.45483e-10		-0.285463	0.61074	0.973719		0.304807	0.287503	0.401011		1
Solyc05g007620.1.1	-1.94472	5.21224e-12	3.69412e-06		-0.869395	0.0182041	0.345425		0.31108	0.473857	0.801706		1
Solyc01g109170.2.1	-1.25968	1.41704e-13	3.8213e-09		-0.382958	0.247979	0.647837		0.311768	0.23189	0.520726		1
Solyc12g017700.1.1	2.87157	7.23445e-07	0.000173248		1.76826	0.1515	0.515741		0.314176	0.82655	0.946745		5
Solyc01g009870.2.1	0.906043	0.0190618	0.0666858		-0.00976149	0.998463	1		1.48224	0.000317413	0.00603361		2
Solyc08g079930.1.1	-1.61848	6.77815e-18	9.51753e-12		-0.263573	0.682749	1		0.314737	0.288412	0.488093		1
Solyc01g104800.2.1	-1.11417	1.59488e-06	0.00122182		0.425117	0.361891	1		0.319516	0.381171	0.725553		1
Solyc06g010030.2.1	-0.124714	0.520345	0.597757		0.298838	0.310624	0.694035		1.49418	1.09751e-24	2.15979e-21		1
Solyc03g111610.2.1	1.56297	0.000234836	7.02906e-05		0.208143	0.964143	1		0.322191	0.742554	0.913441		5
Solyc04g009690.1.1	-1.10537	1.07769e-06	0.00053888		-0.12998	0.955686	1		0.324673	0.353953	0.620941		1
Solyc03g121200.2.1	-1.94796	1.14444e-20	5.16138e-13		-0.45677	0.26406	0.71338		0.326022	0.321425	0.588615		1
Solyc05g009620.2.1	-3.14398	5.26349e-27	6.91133e-18		-2.01773	8.05594e-10	2.94541e-06		0.326269	0.504294	0.736248		1
Solyc09g075210.2.1	-3.35238	5.65093e-49	2.54913e-35		-0.702557	0.0248117	0.126216		0.327536	0.369341	0.624591		1
Solyc04g051270.1.1	-1.65752	5.08983e-27	5.67582e-22		-0.446934	0.0599714	0.163748		0.331992	0.125074	0.243268		1
Solyc01g010900.2.1	-1.44181	5.73573e-06	8.10777e-05		-0.127429	0.978374	1		0.336247	0.519667	0.690782		1
Solyc02g087090.2.1	-1.57846	6.19131e-14	3.52044e-09		-0.677561	0.0220592	0.214291		0.336267	0.313178	0.512169		1
Solyc10g085380.1.1	-1.85484	2.50274e-30	1.3015e-23		-0.606489	0.00523128	0.0403282		0.339396	0.142962	0.274953		1
Solyc03g098400.1.1	-1.56028	4.696e-20	6.83463e-13		-0.214939	0.765574	1		0.340236	0.16142	0.322639		1
Solyc08g080570.2.1	-1.55083	9.37054e-10	1.30615e-05		-0.214418	0.898032	1		0.345641	0.40729	0.748159		1
Solyc03g113890.1.1	-1.50804	9.26348e-08	0.000855019		-0.526647	0.328602	0.990976		0.347887	0.406087	0.798871		1
Solyc02g068660.1.1	-1.2385	8.62898e-14	4.74069e-10		-0.313592	0.440934	0.888943		0.351983	0.128938	0.233744		1
Solyc11g063510.1.1	-1.12297	0.000828815	0.104897		-0.327258	0.835102	1		1.49803	1.56841e-05	0.0515548		1
Solyc01g108220.2.1	0.115393	0.839301	0.892133		0.0995877	0.988664	1		1.5005	0.00151173	0.00465856		1
Solyc01g102380.2.1	-1.36088	1.47507e-15	7.89645e-14		0.00923178	0.998319	1		0.353389	0.156286	0.216316		1
Solyc04g077270.2.1	-0.149865	0.672164	0.841405		0.484198	0.368711	0.878158		1.50552	1.95568e-08	0.000117927		1
Solyc06g076050.2.1	-0.0269718	0.920345	0.949741		0.389919	0.131218	0.127497		1.5121	1.06582e-21	2.16798e-23		1
Solyc10g086100.1.1	-1.19966	1.23353e-14	3.06918e-10		-0.760681	3.62335e-05	0.00273694		0.357804	0.100684	0.27012		1
Solyc06g059880.2.1	-1.49887	1.00799e-20	2.2286e-11		0.161559	0.838303	1		0.358752	0.106042	0.378181		1
Solyc12g096730.1.1	-0.627921	0.119552	0.264056		-0.38447	0.852165	1		1.51331	5.8545e-05	0.00288418		1
Solyc08g068660.1.1	-1.8627	4.54455e-12	5.27607e-10		-0.233991	0.915905	1		1.51847	1.51386e-07	4.73146e-06		1
Solyc02g064980.1.1	-0.730096	0.133446	0.278999		-0.811178	0.401808	0.878158		1.52029	0.00171523	0.01264		1
Solyc00g100880.2.1	-1.31753	0.00581636	0.0108803		-0.872725	0.37065	0.644222		0.361573	0.651365	0.760449		1
Solyc12g094390.1.1	-1.22174	4.91414e-17	3.33436e-12		-0.0803728	0.966621	1		0.363651	0.0583461	0.137565		1
Solyc08g014570.2.1	-0.141845	0.695374	0.850595		0.920301	0.00526331	0.119038		1.52291	2.17816e-08	0.000110582		1
Solyc07g005210.2.1	2.81332	6.75159e-64	7.22397e-63		0.956977	4.67247e-07	1.57458e-06		0.374152	0.142962	0.250053		5
Solyc01g102950.2.1	1.51039	0.00119729	0.0208586		0.13299	0.985243	1		0.374482	0.7166	0.90461		5
Solyc03g116890.2.1	-1.42337	2.05212e-07	1.45562e-05		-0.329916	0.758594	1		0.374547	0.402394	0.559715		1
Solyc09g010980.1.1	-0.273694	0.199874	0.218671		0.31819	0.443242	0.535014		1.53542	2.60262e-17	2.44383e-19		1
Solyc03g034130.2.1	0.091789	0.920213	0.990823		0.802412	0.396019	1		1.57262	0.000774859	0.0702962		1
Solyc07g042430.1.1	-1.36727	0.00500501	0.027625		-1.03934	0.20345	0.60925		1.57531	0.00291497	0.0223146		1
Solyc02g090970.1.1	-1.81678	0.000542086	0.00997358		-0.604907	0.772864	1		1.58464	0.00788434	0.0450805		1
Solyc11g073080.1.1	-0.925262	0.00381019	0.105261		-0.220871	0.932036	1		1.59844	7.21853e-07	0.00444445		1
Solyc11g016930.1.1	-0.393636	0.0784654	0.260246		0.225949	0.77045	1		1.59888	5.54639e-16	6.06362e-09		1
Solyc06g063190.2.1	-0.662784	0.0226392	0.072295		-0.25912	0.867519	1		1.62321	4.14578e-09	7.79359e-07		1
Solyc03g113570.1.1	-1.39862	3.83785e-15	3.12757e-11		-0.0847879	0.973374	1		0.375549	0.140416	0.235869		1
Solyc01g106520.1.1	1.38168	6.14507e-06	0.00029958		0.729355	0.219091	0.551117		0.376615	0.468452	0.666109		5
Solyc01g080410.2.1	0.791237	0.0114356	0.0680019		1.10939	0.00128093	0.0437018		0.380543	0.457035	0.734753		4
Solyc02g092970.2.1	-1.16307	0.000770376	0.01144		0.0653732	0.991058	1		0.383616	0.487869	0.790446		1
Solyc03g097050.2.1	0.241743	0.318484	0.483748		0.636468	0.0175788	0.202196		1.62333	8.06207e-16	2.02358e-09		1
Solyc03g043700.2.1	0.142125	0.769859	0.836468		0.728459	0.328602	0.811592		1.63056	4.23435e-05	0.00435431		1
Solyc01g066700.2.1	1.16127	0.000955583	0.0138075		-0.0889765	0.988664	1		0.387058	0.500672	0.70703		2
Solyc02g080790.2.1	-0.519679	0.0303548	0.122933		1.34451	5.76314e-09	5.33186e-05		0.387638	0.22598	0.468873		3
Solyc04g064590.1.1	-0.388707	0.237219	0.506423		0.191556	0.928566	1		1.6385	2.77726e-09	0.000239617		1
Solyc09g065530.1.1	-0.990723	0.0163652	0.198191		0.0425356	0.997445	1		1.64224	7.94472e-05	0.0433617		1
Solyc01g057770.2.1	0.113447	0.653693	0.582429		0.318532	0.478908	0.41035		1.64947	4.91937e-18	5.47126e-26		1
Solyc05g005470.2.1	-1.16609	3.17721e-06	1.34498e-05		0.928006	0.0031308	0.0121222		0.391039	0.28449	0.32484		3
Solyc08g079970.1.1	-2.36707	3.98216e-23	8.50559e-13		0.0800325	0.984565	1		0.395011	0.284338	0.553619		1
Solyc03g113510.1.1	-0.479524	0.177526	0.347411		0.402883	0.732753	1		1.6617	3.18429e-08	1.46816e-05		1
Solyc08g074620.1.1	1.7646	0.00352438	0.0606999		0.548063	0.842537	1		0.396377	0.766638	0.950504		5
Solyc11g069700.1.1	4.80434	1.09628e-32	1.34863e-114		3.07845	3.76689e-14	8.55433e-53		0.39716	0.541948	0.0787203		5
Solyc09g074430.2.1	-1.41383	4.48676e-16	3.04806e-11		-0.631919	0.00619704	0.0820683		0.400602	0.0958215	0.197052		1
Solyc09g075540.1.1	-1.13701	5.34433e-06	0.000117757		-0.743086	0.0366962	0.188812		0.401955	0.279641	0.43366		1
Solyc09g066450.1.1	-1.4056	4.02489e-06	0.000300329		0.435442	0.6279	1		0.402297	0.386511	0.59294		1
Solyc12g096900.1.1	-2.38217	1.89339e-16	1.52379e-07		-1.37435	5.05947e-05	0.0520516		0.409935	0.372515	0.701906		1
Solyc03g113120.2.1	-1.42096	4.21202e-27	1.56748e-19		-0.282646	0.349194	0.755077		0.410435	0.0137968	0.0644644		1
Solyc04g077280.2.1	-0.00601204	0.999776	1		-0.221598	0.970548	1		1.6686	0.000700125	0.00805153		1
Solyc03g033750.1.1	-3.34226	5.27216e-41	2.21936e-36		-1.39832	6.98504e-07	1.01941e-05		0.412051	0.227184	0.314764		1
Solyc06g068800.2.1	1.39325	0.000123022	0.000903944		0.561343	0.544336	0.898267		0.412345	0.591785	0.793213		5
Solyc04g007630.1.1	-1.03591	0.00912032	0.0640471		-0.797171	0.315001	0.807276		1.68322	1.95503e-05	0.00292983		1
Solyc03g007380.1.1	-1.71381	6.38411e-05	0.0231898		-0.2531	0.952611	1		1.68465	0.000166467	0.0487819		1
Solyc08g067630.2.1	2.35474	1.022e-10	1.76976e-05		0.67292	0.507132	1		0.413178	0.709177	0.914946		5
Solyc04g058100.2.1	-2.46398	3.74037e-57	9.68896e-51		-0.692172	0.000225704	0.00128623		0.41462	0.0408753	0.0814834		1
Solyc01g080920.2.1	-1.47096	2.87394e-15	4.79047e-09		-0.481627	0.127718	0.562264		0.417346	0.104709	0.290318		1
Solyc12g096720.1.1	-0.819544	0.011033	0.0532456		-0.151237	0.977903	1		1.69645	1.54142e-07	4.51617e-05		1
Solyc03g033770.1.1	-2.11552	4.16035e-13	5.71568e-09		0.115275	0.976755	1		0.419684	0.31328	0.534457		1
Solyc12g005360.1.1	-1.71207	0.000123316	0.00191937		-0.00741531	0.998907	1		0.423016	0.55376	0.73896		1
Solyc05g041870.1.1	-1.58266	3.64306e-15	2.73098e-12		-1.11981	1.09814e-06	6.82395e-05		0.425068	0.139456	0.241185		1
Solyc05g012900.2.1	0.163936	0.627678	0.678366		0.51303	0.353456	0.633603		1.71846	3.95387e-11	1.02674e-09		1
Solyc07g042100.2.1	-1.1691	0.00162385	0.00855952		-0.357019	0.825377	1		0.431898	0.461081	0.719064		1
Solyc12g005920.1.1	-3.11003	6.81953e-14	7.47629e-10		-2.18331	2.81212e-05	0.00149295		0.43351	0.54149	0.727497		1
Solyc06g075520.2.1	-0.510016	0.225373	0.316591		-0.60447	0.48046	0.923821		1.72857	5.30921e-06	6.20128e-05		1
Solyc02g080850.1.1	-2.77865	1.03915e-10	9.80776e-07		-0.840555	0.353471	0.892416		1.76003	3.01599e-05	0.00454124		1
Solyc03g026230.1.1	-1.54119	1.76788e-14	1.69066e-07		-0.314089	0.597636	1		0.436165	0.124828	0.360108		1
Solyc05g054050.2.1	-1.43644	4.95598e-14	1.67286e-07		-0.186839	0.860306	1		0.437502	0.0968536	0.32299		1
Solyc09g091130.2.1	6.71068	1.74978e-65	2.86988e-75		2.92192	1.82134e-10	3.79991e-11		0.437529	0.548979	0.691665		5
Solyc06g075690.2.1	-0.748288	0.0502998	0.194524		0.308994	0.863522	1		1.78385	1.21206e-06	0.000542304		1
Solyc06g031710.2.1	-1.71822	0.000390171	0.00549525		0.0298975	0.998319	1		0.439169	0.557233	0.835953		1
Solyc07g041620.1.1	-0.304927	0.302619	0.385757		0.561618	0.218374	0.365253		1.79505	3.64646e-13	3.07726e-12		1
Solyc02g064680.2.1	0.534476	0.0657682	0.215901		0.833713	0.0163821	0.218105		1.81434	1.29691e-11	2.71686e-06		1
Solyc12g006680.1.1	2.21377	0.00338211	0.0705832		-0.0359656	0.998463	1		0.439498	0.747046	0.903299		2
Solyc05g010020.2.1	0.921667	0.0648577	0.183811		-0.153735	0.985825	1		1.82734	0.000254053	0.00831884		2
Solyc01g073820.2.1	-1.73559	3.66729e-50	1.48663e-34		-0.351798	0.0544045	0.261558		0.44107	0.00152895	0.0177195		1
Solyc07g053890.2.1	0.13166	0.7261	0.873987		1.29221	3.43933e-05	0.0965113		0.443433	0.29404	0.710873		3
Solyc03g112210.1.1	-1.12201	0.00134368	0.0130449		-0.269758	0.900268	1		0.44591	0.416517	0.713017		1
Solyc02g078870.1.1	-1.31248	1.99653e-08	3.05766e-09		-0.497644	0.283119	0.351709		0.445979	0.191664	0.235301		1
Solyc02g063540.1.1	1.04238	0.0650657	0.00210079		0.0619212	0.997445	1		1.83115	0.0036515	7.73059e-06		2
Solyc03g026270.1.1	-1.1315	0.000720045	0.0282903		-0.189611	0.95196	1		0.452035	0.383567	0.719064		1
Solyc09g082480.1.1	6.30701	3.56733e-31	1.78966e-22		3.75544	1.97637e-11	3.9241e-08		1.8409	0.00145511	0.00743109		5
Solyc01g099210.2.1	-1.67272	9.95282e-26	1.62839e-13		-0.522352	0.0233789	0.325213		0.452737	0.0282049	0.170364		1
Solyc10g007360.2.1	1.75542	1.29278e-29	1.93495e-15		1.04004	3.19251e-08	0.000261696		0.456638	0.0409526	0.219438		5
Solyc01g073830.1.1	-1.25497	2.42161e-15	3.3194e-12		0.0248975	0.994316	1		0.460831	0.019648	0.051406		1
Solyc02g079290.2.1	-1.16471	3.4583e-05	0.00391513		-0.517099	0.412849	0.942051		0.465055	0.221339	0.543833		1
Solyc01g073800.2.1	-1.40551	9.25059e-32	5.11134e-22		0.0695852	0.951638	1		0.46827	0.000936832	0.0121759		1
Solyc03g082370.1.1	-1.18711	4.01879e-08	0.000335358		0.287203	0.681127	1		0.469161	0.114023	0.416021		1
Solyc04g009870.1.1	-1.14147	0.00326225	0.0237996		-1.69155	0.000382768	0.0112115		0.472273	0.472465	0.690821		1
Solyc02g089530.2.1	-1.6917	2.55408e-12	2.10352e-09		-0.433953	0.494006	0.906377		0.474962	0.18289	0.349276		1
Solyc02g063520.2.1	0.0656888	0.907217	0.933635		1.54465	0.00118304	0.0710653		0.476346	0.472937	0.746841		3
Solyc07g016220.2.1	3.0125	2.16654e-12	7.7114e-14		1.37561	0.00955966	0.00645201		0.479951	0.477925	0.469575		2
Solyc01g106620.2.1	-1.48237	6.83423e-16	5.35384e-10		-0.494866	0.0958627	0.438688		0.480345	0.0474125	0.235412		1
Solyc11g005860.1.1	0.133406	0.823989	0.828867		-0.294971	0.953556	1		1.84783	0.000150636	7.65702e-05		1
Solyc02g094000.1.1	-1.41283	4.64989e-06	0.010308		-0.281057	0.868991	1		0.484259	0.302028	0.709317		1
Solyc03g117630.1.1	1.17002	0.00205583	0.0267981		0.547206	0.559661	1		0.485003	0.464273	0.742361		5
Solyc05g016690.2.1	2.64723	1.8125e-10	1.30689e-08		0.562866	0.679788	1		0.486503	0.551613	0.742489		2
Solyc07g014580.2.1	2.72639	0.0128849	0.0625927		2.00518	0.303033	0.786346		0.486589	0.839127	0.961231		2
Solyc10g076510.1.1	1.11575	2.62144e-06	0.00096326		0.279781	0.748235	1		0.492329	0.133102	0.366749		5
Solyc01g107540.2.1	-2.03273	8.93521e-15	6.96792e-18		-1.20981	8.63311e-05	2.6199e-05		0.49546	0.195853	0.171714		1
Solyc03g071590.2.1	1.75317	0.00629765	0.00380441		0.627717	0.814863	1		0.496345	0.82122	0.971785		5
Solyc11g068620.1.1	0.240316	0.363325	0.430258		0.305935	0.68708	1		1.93881	5.42467e-18	1.01384e-15		1
Solyc07g009020.1.1	-1.73767	1.14175e-29	3.59821e-30		-0.475702	0.0382465	0.0556947		0.498312	0.00904551	0.0095382		1
Solyc07g056500.2.1	1.25106	9.53069e-10	5.57542e-13		0.212009	0.825621	1		0.502731	0.073115	0.0384204		5
Solyc12g077370.1.1	-1.60392	1.92227e-15	1.58628e-09		-0.308558	0.593567	1		0.50444	0.0373922	0.241936		1
Solyc04g081960.1.1	-1.26349	2.18968e-10	9.64671e-08		-0.634971	0.026219	0.170619		0.508164	0.044	0.123338		1
Solyc11g068920.1.1	-1.73633	7.63608e-14	4.37862e-12		-0.383106	0.570684	0.947254		0.512553	0.0924589	0.137392		1
Solyc04g080210.1.1	-1.42434	0.000800905	0.0295578		-0.888269	0.387161	0.955433		0.513262	0.445598	0.744472		1
Solyc07g009030.2.1	-2.29413	2.75654e-52	1.34611e-46		-0.723729	5.76586e-05	0.000370843		0.514572	0.00502799	0.0111172		1
Solyc01g104810.2.1	-1.52607	1.14989e-09	0.000158244		0.500406	0.264257	0.995406		0.51476	0.116994	0.519157		1
Solyc03g093290.2.1	-2.07415	2.77927e-10	3.75379e-07		0.0661434	0.993619	1		0.519072	0.288186	0.495984		1
Solyc05g052250.2.1	1.56038	0.00202526	0.0108308		0.459067	0.844166	1		0.519271	0.561739	0.760839		5
Solyc00g233480.1.1	-1.19008	0.0148301	0.073805		-0.582638	0.70295	1		0.520545	0.495566	0.683216		1
Solyc01g095770.2.1	-0.232253	0.538589	0.72694		0.20997	0.916385	1		1.9895	2.6419e-11	3.73831e-07		1
Solyc01g106130.1.1	2.68619	7.32246e-08	1.25157e-05		1.7998	0.0265863	0.140909		0.523023	0.569736	0.746841		2
Solyc03g078470.2.1	-1.54536	5.07394e-05	0.00242335		0.143141	0.984121	1		0.523346	0.285256	0.561589		1
Solyc07g007320.1.1	-1.13194	2.08701e-05	0.00455257		0.22386	0.873915	1		0.523414	0.139929	0.49321		1
Solyc03g114910.2.1	-1.4575	3.37081e-07	2.48753e-05		0.185329	0.934731	1		0.523845	0.182677	0.313149		1
Solyc01g087780.2.1	2.47814	0.00324063	0.0365337		0.948083	0.716857	1		0.526193	0.890762	1		5
Solyc01g073880.2.1	-1.46629	7.20696e-18	7.65762e-11		-0.094003	0.965449	1		0.52939	0.00924259	0.0951669		1
Solyc10g047810.1.1	-1.11633	1.35203e-06	1.55475e-05		-0.432839	0.433046	0.797986		0.535783	0.0682039	0.11407		1
Solyc01g097470.2.1	1.88875	8.39649e-05	0.00769358		1.60448	0.00683834	0.196102		0.538781	0.511471	0.800991		5
Solyc06g063060.2.1	-1.37332	2.87e-05	0.00335768		-0.577103	0.421647	0.950042		0.545688	0.230023	0.579472		1
Solyc10g017960.1.1	-1.44586	6.58362e-06	0.0229154		-0.29875	0.856255	1		0.546464	0.235603	0.758072		1
Solyc08g036620.2.1	-1.33624	0.0107638	0.0335482		-0.863995	0.652936	1		1.99223	0.000513093	0.00315016		1
Solyc06g071220.1.1	-1.29154	0.00477851	0.0114523		0.439759	0.793778	1		0.550692	0.391374	0.601196		1
Solyc03g005810.2.1	-1.42877	0.00618774	0.0623094		-0.472672	0.794912	1		0.55308	0.354086	0.708096		1
Solyc03g005900.2.1	1.46988	0.00930646	0.0437095		0.995613	0.345934	0.810027		0.553214	0.741975	0.919999		5
Solyc07g009050.2.1	-1.96603	3.13298e-29	3.14392e-23		-0.576365	0.0205619	0.0878846		0.55582	0.0108455	0.0340847		1
Solyc10g055810.1.1	-1.41222	7.32879e-14	4.22792e-08		-0.55067	0.0545433	0.366657		0.556643	0.0192432	0.175557		1
Solyc01g104820.2.1	-1.45957	5.86361e-10	0.000191765		0.858569	0.00252764	0.269833		0.562894	0.0617182	0.411465		1
Solyc07g041500.2.1	6.2962	1.3714e-99	1.96705e-25		2.7593	2.30196e-20	2.89468e-05		0.571608	0.167671	0.626045		5
Solyc02g077330.2.1	0.526237	0.359606	0.441676		0.0838118	0.992824	1		2.02709	0.000875088	0.00376936		1
Solyc06g074420.1.1	-1.3395	5.67457e-09	9.49975e-06		-0.930615	0.00101041	0.0524615		0.573071	0.0514485	0.188691		1
Solyc10g079230.1.1	-1.68192	0.00162385	0.0400665		1.76916	0.00251844	0.166343		0.578641	0.456731	0.754815		3
Solyc02g093430.2.1	-1.39898	2.75531e-21	5.7004e-10		-0.777661	1.34629e-05	0.0186948		0.586991	0.000824446	0.0547649		1
Solyc06g007580.1.1	1.20125	3.25504e-07	3.24603e-06		0.781591	0.00970684	0.0407675		0.591413	0.0440281	0.114877		5
Solyc08g076050.2.1	-1.89233	1.57654e-13	2.53909e-09		-0.561795	0.279901	0.71338		0.592812	0.069772	0.177574		1
Solyc04g072070.2.1	0.619467	0.127494	0.262069		-0.108219	0.988197	1		2.08393	1.17854e-07	1.51582e-05		1
Solyc08g066320.2.1	-1.38411	1.80042e-10	1.01128e-06		-0.00590029	0.999642	1		0.59445	0.0294859	0.140317		1
Solyc02g062890.1.1	-1.28701	1.43278e-05	0.0253655		-0.280148	0.852165	1		0.596959	0.136358	0.638966		1
Solyc01g100770.2.1	2.41304	5.9082e-05	0.000983558		0.83126	0.599389	1		0.601361	0.772307	0.942527		2
Solyc08g079600.2.1	1.4023	7.62097e-05	0.0115987		0.130441	0.978374	1		0.601842	0.328776	0.690911		5
Solyc06g050140.1.1	-1.41434	2.96811e-14	4.4055e-09		-0.365956	0.396351	0.888943		0.603628	0.00756778	0.0789963		1
Solyc08g074300.2.1	0.755736	0.015346	0.0452441		1.11515	0.0018633	0.0142011		0.610398	0.14832	0.243268		4
Solyc08g062340.2.1	2.12885	5.3841e-10	2.58393e-07		0.78563	0.271971	0.652122		0.61432	0.325776	0.52473		5
Solyc03g096780.1.1	1.445	0.000154089	0.00400015		0.976844	0.0690746	0.348251		0.617403	0.293506	0.557421		5
Solyc01g066710.2.1	1.55696	7.14786e-05	0.00918853		0.201082	0.965449	1		0.62008	0.365379	0.681166		5
Solyc02g084330.2.1	-1.48647	4.50127e-06	0.00043001		-0.377931	0.757156	1		0.627761	0.152153	0.455197		1
Solyc10g083550.1.1	0.0335476	0.959361	0.969353		-0.438975	0.933495	1		2.16437	0.000766552	0.00700272		1
Solyc01g089890.2.1	-1.2885	0.00109427	0.00694111		-0.0797014	0.995712	1		0.63846	0.283215	0.481757		1
Solyc09g066260.2.1	-1.19496	2.28785e-07	7.1201e-05		-0.183156	0.913705	1		0.640986	0.0221936	0.120794		1
Solyc01g068410.2.1	2.65437	4.93312e-09	3.00618e-05		0.421899	0.844166	1		0.642102	0.352079	0.609434		2
Solyc09g091600.2.1	1.38854	6.34436e-11	4.33335e-08		0.962571	0.000100953	0.00285609		0.644782	0.014314	0.0543117		5
Solyc07g009090.2.1	-2.24319	9.45956e-36	3.28336e-26		-1.0341	4.12815e-07	6.82395e-05		0.650683	0.00230461	0.018079		1
Solyc04g083140.1.1	-0.376222	0.39077	0.623597		0.53749	0.557324	1		2.16639	2.64592e-09	7.88753e-05		1
Solyc10g051020.1.1	6.22973	1.12773e-52	1.10764e-108		0.942113	0.169942	0.0587183		0.65804	0.282802	0.171725		5
Solyc11g006730.1.1	-1.90792	4.25419e-15	6.37396e-13		-0.425182	0.487754	0.853879		0.662377	0.0219594	0.053672		1
Solyc07g009040.2.1	-2.30273	2.46317e-45	9.97301e-41		-0.8021	3.27289e-05	0.000199161		0.66504	0.000404954	0.00120086		1
Solyc02g067440.2.1	1.72346	8.96295e-06	0.00206814		-0.0883589	0.99074	1		0.672609	0.223198	0.483998		5
Solyc06g074540.2.1	-1.4118	5.51284e-08	0.000311814		0.14127	0.951638	1		0.67522	0.0352717	0.29904		1
Solyc01g107400.2.1	4.54759	9.45956e-36	1.02153e-66		1.82002	1.67556e-05	8.67943e-09		0.684351	0.172413	0.0507013		5
Solyc08g062360.2.1	-2.01587	1.61049e-09	3.03507e-06		0.0901745	0.987254	1		2.22232	2.21733e-10	1.23554e-06		1
Solyc03g122320.1.1	-2.39396	1.34879e-06	0.00462253		-0.6596	0.61074	1		0.688512	0.248246	0.730479		1
Solyc03g061650.1.1	1.52883	0.000137863	0.00449418		0.321542	0.894565	1		0.701934	0.289368	0.505996		5
Solyc12g088940.1.1	-1.49111	3.38169e-16	3.76125e-09		-0.625856	0.0143953	0.237311		0.70306	0.00105042	0.0296956		1
Solyc07g009100.2.1	-2.1704	5.87187e-44	6.53432e-39		-0.693637	0.000294917	0.00149887		0.703626	6.56478e-05	0.000261102		1
Solyc09g015770.2.1	-1.39886	1.63121e-11	0.000921421		-0.618624	0.0475564	0.852946		0.704314	0.00434889	0.269087		1
Solyc09g092470.2.1	-0.236237	0.495149	0.738297		1.71969	1.42567e-09	0.00536141		0.713139	0.0324505	0.369675		3
Solyc11g069220.1.1	-1.54926	1.31533e-17	1.70259e-09		-0.221612	0.773869	1		0.72715	0.000475189	0.0248552		1
Solyc09g091670.2.1	1.27438	0.00552419	0.050233		-0.0326779	0.998319	1		0.727558	0.332056	0.592149		2
Solyc07g056190.2.1	-1.80154	6.47677e-09	0.000463355		-0.294286	0.869963	1		0.729593	0.0739776	0.382014		1
Solyc02g077230.2.1	-1.36118	1.87099e-12	6.78638e-11		-0.639639	0.0188893	0.0585276		0.734897	0.000642456	0.00275029		1
Solyc03g078480.1.1	-1.39705	0.00266807	0.0471266		-0.0345665	0.998319	1		0.740545	0.184633	0.543833		1
Solyc11g013250.1.1	-1.3285	7.95256e-05	0.00241589		-0.801825	0.164548	0.538747		0.745036	0.0862017	0.271361		1
Solyc11g006310.1.1	3.56076	2.31621e-15	5.6617e-08		1.90002	0.00619705	0.123775		0.749537	0.525742	0.787808		5
Solyc07g009060.2.1	-1.84634	2.5797e-32	1.96877e-31		-0.365093	0.223515	0.301631		0.753811	1.50058e-05	3.66243e-05		1
Solyc06g076080.1.1	-1.22996	1.59488e-06	0.00467184		0.129709	0.961174	1		0.762607	0.0134761	0.222417		1
Solyc02g076850.1.1	-1.17488	1.26404e-06	0.00365044		-0.0701327	0.987254	1		0.766824	0.00643455	0.210201		1
Solyc08g078850.2.1	1.36292	2.31105e-06	4.1287e-05		0.343058	0.744267	1		0.780035	0.0286107	0.0797536		2
Solyc07g008980.2.1	-2.26933	1.59831e-20	7.13453e-19		-0.933031	0.002579	0.00812721		0.784902	0.00771925	0.019803		1
Solyc07g054790.1.1	2.71972	1.53704e-08	0.000548976		1.56516	0.00526233	0.287329		0.789437	0.197527	0.581955		2
Solyc10g050970.1.1	-1.87246	0.000127841	0.0136799		-1.59141	0.0117805	0.268649		0.794711	0.256334	0.649128		1
Solyc06g073030.1.1	4.93712	2.85948e-54	2.06059e-32		4.52866	8.70251e-23	1.25488e-15		0.795445	0.216432	0.427452		5
Solyc07g043400.1.1	3.03838	5.03998e-10	3.27327e-09		1.87157	0.00101664	0.00384255		0.799594	0.246558	0.323762		5
Solyc12g013700.1.1	-2.05129	1.08349e-12	8.28284e-05		-0.890011	0.0262308	0.591441		0.802342	0.0243612	0.3939		1
Solyc01g006270.2.1	1.28381	0.0349079	0.0866674		0.915288	0.485455	0.853879		0.803223	0.333251	0.445239		5
Solyc01g073810.2.1	-1.79666	3.74303e-26	4.63366e-15		-0.248572	0.658824	1		0.807072	1.72884e-05	0.00222162		1
Solyc01g110180.2.1	-2.14984	2.11665e-09	2.11684e-06		-0.55025	0.591738	1		0.807225	0.0555668	0.239246		1
Solyc03g117860.2.1	1.14144	0.00180706	0.013362		0.0686125	0.995712	1		0.808194	0.108435	0.264724		2
Solyc06g061080.2.1	-1.17638	6.39813e-07	0.00139961		-0.945908	0.00154645	0.131557		0.81016	0.00290898	0.110971		1
Solyc01g111900.2.1	0.69368	0.00353542	0.0482986		1.40946	5.04674e-09	4.42648e-05		0.824301	0.00142474	0.0258566		3
Solyc12g088330.1.1	-1.16003	0.000228073	0.00112313		0.0222985	0.997464	1		0.826577	0.0116988	0.0255432		1
Solyc02g091820.1.1	-0.685442	0.331088	0.577817		-1.09303	0.526022	1		2.3293	0.000380464	0.0197695		1
Solyc09g007020.1.1	-1.2999	0.022624	0.0331922		-1.36642	0.0906126	0.232373		0.838512	0.282648	0.380736		1
Solyc04g009440.2.1	-1.35795	7.9979e-06	0.0019768		-0.597394	0.335066	0.950042		0.842591	0.0231367	0.138772		1
Solyc09g082240.2.1	1.22699	3.67285e-10	1.58073e-07		0.475359	0.231031	0.520333		0.848476	0.0003066	0.00401589		2
Solyc02g077240.2.1	1.33416	1.57125e-05	0.00164925		0.17994	0.948018	1		0.851881	0.022809	0.11639		2
Solyc02g071560.2.1	-1.733	1.91368e-16	1.07827e-11		-0.632372	0.0433228	0.261558		0.858677	0.000353831	0.00411748		1
Solyc01g110930.1.1	-1.42444	0.0043241	0.0236284		-0.673198	0.64735	1		0.860473	0.186539	0.444912		1
Solyc01g086670.2.1	2.21347	7.53688e-19	1.46327e-11		0.710516	0.18994	0.551117		0.860948	0.0186161	0.104004		5
Solyc07g009080.2.1	-2.37855	2.60321e-39	1.31463e-32		-0.479515	0.106788	0.25465		0.861443	1.6693e-05	0.000219271		1
Solyc01g080790.2.1	1.35189	7.01648e-06	0.000287504		0.470143	0.572194	0.99364		0.861526	0.045846	0.139919		2
Solyc02g091810.1.1	-1.20845	0.00198214	0.0209017		0.0409246	0.997445	1		0.890111	0.059333	0.190348		1
Solyc08g075880.2.1	-1.18953	0.00235703	0.0554607		0.162188	0.970849	1		0.890992	0.0576349	0.384474		1
Solyc02g067610.1.1	-1.35635	2.30055e-15	5.11051e-10		-0.0214795	0.997831	1		0.9071	9.69506e-07	0.000172379		1
Solyc06g074140.1.1	-1.16795	0.0038333	0.00411007		-0.0832201	0.995278	1		0.911847	0.061788	0.0530533		1
Solyc12g096840.1.1	-2.09957	1.07907e-06	0.000319789		-0.726486	0.432951	0.950042		0.920291	0.0692184	0.278243		1
Solyc04g054690.2.1	-1.13796	9.88192e-12	2.60391e-08		-0.258392	0.599158	1		0.920906	2.97877e-07	2.87952e-05		1
Solyc08g007230.1.1	-1.40924	0.00109147	0.00301599		1.10626	0.0902818	0.180089		0.923347	0.0739086	0.126069		1
Solyc11g005840.1.1	-1.6906	1.36318e-09	2.31495e-05		-0.165598	0.95196	1		0.927042	0.00458295	0.0711064		1
Solyc02g055440.2.1	1.17953	0.0131599	0.0150032		0.0239651	0.998319	1		0.928693	0.336973	0.562001		2
Solyc04g011490.2.1	-3.42906	8.91886e-58	7.5164e-36		-0.869942	0.000585766	0.0316637		0.933125	2.52014e-05	0.00314238		1
Solyc10g006670.1.1	-1.40863	7.1803e-05	0.00140292		-0.327367	0.881349	1		0.936026	0.0263418	0.120487		1
Solyc11g042560.1.1	-1.77477	1.33867e-05	0.000100992		-0.371893	0.86591	1		0.943591	0.0681855	0.181689		1
Solyc03g111300.1.1	-0.534936	0.526504	0.577819		-0.43844	0.946162	1		2.37403	0.00190635	0.00109053		1
Solyc04g007320.1.1	-1.10397	7.24835e-07	0.00108138		-0.252214	0.794865	1		0.943731	0.000101025	0.0120359		1
Solyc06g066590.2.1	-1.1059	2.4682e-14	2.69822e-06		-0.139725	0.873783	1		0.95817	4.05535e-10	0.000177352		1
Solyc08g062690.2.1	0.965381	0.0233237	0.0864429		1.76351	0.000266107	0.00765458		0.960059	0.050887	0.126455		3
Solyc08g007480.1.1	-1.71407	1.33602e-17	1.91649e-12		-0.230766	0.806637	1		0.962891	9.47139e-06	0.000537744		1
Solyc07g054960.1.1	-1.37044	0.00950102	0.035532		0.639389	0.724526	1		0.975501	0.150255	0.301556		1
Solyc05g050350.1.1	0.451359	0.418348	0.597262		0.685823	0.57153	0.978744		2.38423	7.01785e-07	0.000232967		1
Solyc07g056640.1.1	1.72832	2.43405e-14	3.83492e-14		0.828135	0.00467917	0.00955125		0.999685	0.000102886	0.000279517		5
Solyc07g009070.2.1	-1.68984	2.11597e-27	4.3621e-23		-0.598721	0.00330455	0.0161903		1.00259	1.68061e-09	8.43375e-08		1
Solyc02g077290.1.1	-1.59427	9.9043e-05	0.00157937		-0.574233	0.673766	1		1.02681	0.0321288	0.0979129		1
Solyc03g114620.1.1	-1.65842	6.72796e-05	0.0173908		0.368751	0.835676	1		1.027	0.0292489	0.354693		1
Solyc01g090980.1.1	8.23504	6.91303e-84	8.36304e-152		6.36487	2.78764e-52	1.29751e-90		2.50503	3.7196e-10	1.06743e-15		5
Solyc10g008170.2.1	3.0238	5.29303e-20	1.07827e-11		1.67286	0.00033154	0.0140023		1.0282	0.02994	0.129922		5
Solyc03g093930.2.1	-0.868517	0.00703117	0.115982		-0.198022	0.965449	1		2.56289	2.44105e-15	2.75363e-07		1
Solyc09g091550.2.1	2.07825	0.000649139	0.000502715		2.3478	0.00106654	0.00128623		1.03324	0.276783	0.379379		4
Solyc07g009430.1.1	1.34302	1.65132e-06	1.23539e-05		0.751908	0.0936332	0.214291		1.04821	0.000650292	0.00117305		2
Solyc02g067600.1.1	-2.01106	6.80875e-21	4.73012e-23		-0.345608	0.575583	0.854455		1.05854	3.47189e-06	9.8279e-07		1
Solyc02g062230.1.1	1.26214	0.000410935	0.00317032		-0.352994	0.830808	1		1.07297	0.0150992	0.0561088		2
Solyc05g051530.2.1	-1.18254	1.30277e-06	0.000410659		-0.550072	0.208394	0.772024		1.09175	3.15676e-05	0.00378553		1
Solyc09g082280.2.1	3.72469	3.16995e-05	0.0177402		2.64022	0.0164776	0.532855		1.09496	0.351711	0.752444		5
Solyc09g066410.1.1	1.24778	0.0104257	0.0721272		0.382731	0.933495	1		1.11924	0.18833	0.411559		2
Solyc10g076370.1.1	4.93548	1.43254e-22	9.42306e-13		4.00925	4.71785e-07	0.000206959		1.15825	0.246558	0.507663		5
Solyc02g085020.2.1	2.64223	1.43032e-06	1.06271e-05		0.618633	0.736527	1		1.15857	0.18195	0.297349		2
Solyc06g054630.1.1	-1.66394	0.00159464	0.011099		-1.63394	0.0253559	0.126091		1.18225	0.0687173	0.201663		1
Solyc12g088850.1.1	-1.70782	0.00288952	0.0187483		0.829687	0.533645	0.937869		1.18766	0.0359076	0.112703		1
Solyc02g085260.1.1	6.18139	3.28526e-22	5.55197e-05		3.84917	2.30266e-05	0.184632		1.19258	0.505322	0.866484		5
Solyc07g042230.1.1	1.53813	0.0107059	0.0405282		1.04445	0.555354	0.947254		1.19494	0.165142	0.378007		5
Solyc01g110430.2.1	2.29714	1.86956e-09	7.08306e-05		1.58324	0.00160696	0.0993717		1.31083	0.0149972	0.137392		5
Solyc04g025530.2.1	-1.32815	0.0271886	0.0820386		-0.763709	0.673695	1		1.33079	0.0576333	0.147733		1
Solyc10g075070.1.1	1.53336	0.0650657	0.0544806		-0.498592	0.933909	1		1.36995	0.246463	0.296767		5
Solyc01g087750.2.1	1.74317	0.0156474	0.0128768		0.528322	0.892779	1		1.38379	0.218265	0.370637		5
Solyc02g083200.2.1	-1.5381	0.000241861	0.0448943		-0.820269	0.304524	0.994993		1.4682	0.00144156	0.14833		1
Solyc12g056180.1.1	0.654018	0.0792203	0.307384		0.50958	0.59095	1		2.62155	6.26863e-15	7.85636e-07		1
Solyc09g083360.2.1	0.105369	0.936776	0.93292		-1.27515	0.652022	1		2.71445	0.0147145	0.0746332		1
Solyc12g094640.1.1	2.43459	0.00252003	0.0191817		0.732183	0.839498	1		3.47858	0.0020997	0.0300421		2
Solyc08g081820.2.1	3.70785	7.52713e-10	2.17434e-06		0.983884	0.592942	1		1.80519	0.108287	0.297594		5
Solyc01g079470.2.1	3.1385	0.000190722	0.0107921		-0.348976	0.971489	1		2.31773	0.0223565	0.251728		5
Solyc07g041740.1.1	1.5704	0.00290689	0.0368097		1.73057	0.255536	0.694035		4.77836	5.85354e-18	3.03683e-10		4
