# Supplementary material for: Transcriptome reprogramming, epigenetic modifications and alternative splicing orchestrate the tomato root response to the beneficial fungus Trichoderma harzianum
Source: Hortic Res. 2019 Jan 1;6:5. doi: 10.1038/s41438-018-0079-1 (PMC6312540; doi:10.1038/s41438-018-0079-1)
Supplement: Supplementary file 4 — Table S3 [file 41438_2018_79_MOESM4_ESM.xlsx]

## Sheet: Table S3
Transcriptome reprogramming, epigenetic modifications and alternative splicing orchestrate the tomato root response to the beneficial fungus Trichoderma harzianum
Monica De Palma, Maria Salzano, Clizia Villano, Riccardo Aversano, Matteo Lorito, Michelina Ruocco, Teresa Docimo, Anna Lisa Piccinelli, Nunzio D’Agostino*, Marina Tucci*
Table S3. List of the 83 T. harzianum T22 DEGs identified in this study between the time points of interaction with tomato roots. Log2-fold change (FC), False Discovery Rate (FDR) and P-value for each differentially expressed Trichoderma gene at the three experimental time points are shown. Genes that did not satisfy FC and FDR cut-offs are in grey.
								24 hpi_48 hpi				48 hpi_72 hpi				24 hpi_72 hpi
Gene ID	scaffold	start	stop	strand	transcript ID	protein ID		log2FC	FDR	P-value		log2FC	FDR	P-value		log2FC	FDR	P-value
gene_8035	6	1514859	1516139	-	508383	508383		2.53617	9.18935e-08	6.15358e-10		0.113436	0.950756	0.813119		2.6496	6.23665e-08	1.72596e-10
gene_16231	38	18525	20371	+	21886	21886		-1.14558	0.0537812	0.00276109		-1.15406	0.0137643	0.000491583		-2.29963	6.23665e-08	2.78422e-10
gene_16230	38	15056	17679	-	129728	129728		-0.484996	0.665704	0.327651		-1.91099	5.21173e-05	5.81666e-07		-2.39598	6.18502e-07	4.14176e-09
gene_426	1	1027981	1028650	+	502367	502367		-1.24964	0.665704	0.324066		-3.8896	4.66456e-05	4.16478e-07		-5.13924	9.95703e-07	8.89021e-09
gene_11250	11	119023	120081	-	121409	121409		-0.432689	0.240743	0.0357207		-0.699719	0.0129644	0.000376198		-1.13241	1.59996e-06	1.98782e-08
gene_14326	19	7419	9312	+	126387	126387		-0.770151	0.157989	0.0155168		-0.887791	0.0438535	0.00215352		-1.65794	4.12745e-06	6.44915e-08
gene_2140	2	843443	846583	+	490380	490380		0.421572	0.482369	0.158317		1.48736	0.00706695	0.000173519		1.90893	1.89147e-05	3.37763e-07
gene_4469	3	2151913	2153131	+	79469	79469		-2.84836	0.0171242	0.000496908		-0.926359	0.46976	0.0996142		-3.77472	4.07973e-05	8.50797e-07
gene_14206	18	170665	170973	-	97657	97657		0.261998	0.745621	0.457691		-1.80961	2.79381e-06	1.87086e-08		-1.54762	4.07973e-05	9.10654e-07
gene_10106	9	162507	163956	-	7088	7088		-1.1625	0.418418	0.123172		-1.58745	0.0237068	0.000899587		-2.74995	9.3386e-05	2.29296e-06
gene_5335	4	865185	866412	+	506263	506263		-0.757099	0.240743	0.0379914		-0.744577	0.136737	0.0122608		-1.50168	0.000225854	6.04967e-06
gene_3678	3	329761	330022	+	2494	2494		-2.00519	0.00176413	2.75645e-05		-0.10605	0.950756	0.753651		-2.11124	0.000260692	7.56471e-06
gene_1477	1	3356628	3359909	+	1003	1003		-2.25671	0.00474765	0.000116572		-0.166269	0.949967	0.681421		-2.42298	0.000706796	2.36651e-05
gene_5755	4	1787462	1788984	-	506581	506581		-0.338136	0.785783	0.501638		-1.39811	0.0129255	0.000346219		-1.73625	0.000730039	2.60728e-05
gene_6681	5	1025631	1026991	+	507309	507309		-1.37567	0.126094	0.00957818		-0.676933	0.48261	0.104669		-2.05261	0.000902922	3.42627e-05
gene_6580	5	793169	794896	-	493995	493995		-1.0666	0.123235	0.00837847		-0.56263	0.527285	0.131269		-1.62923	0.00108312	4.35181e-05
gene_4071	3	1222667	1224196	+	491922	491922		1.04483	0.0798116	0.00481007		0.556966	0.68344	0.229078		1.6018	0.00168762	7.15731e-05
gene_13569	15	796515	799285	+	95813	95813		-0.617477	0.374595	0.0911404		-0.720214	0.178144	0.0213701		-1.33769	0.00174473	7.78895e-05
gene_6231	4	2866899	2869056	+	140248	140248		-1.20728	0.126094	0.0101667		-0.59261	0.637484	0.177869		-1.79989	0.00251416	0.000118232
gene_12149	12	816816	817739	-	511404	511404		-0.738087	0.309695	0.0635981		-0.720173	0.267447	0.0423855		-1.45826	0.00251416	0.000123463
gene_2687	2	2085657	2088477	+	76327	76327		-1.7108	0.00243018	4.88205e-05		0.0863203	0.950756	0.807343		-1.62448	0.00261747	0.000134379
gene_8134	6	1739896	1742138	-	508462	508462		-0.860572	0.41074	0.116089		-1.00685	0.178625	0.0225749		-1.86742	0.00279512	0.000149738
gene_7551	6	438510	439259	+	423157	423157		0.0649199	0.959546	0.910167		-1.87368	0.00541218	0.000120808		-1.80876	0.00342003	0.00019085
gene_5807	4	1899335	1901987	+	480508	480508		1.76685	0.00243018	4.53455e-05		-0.177637	0.949967	0.709534		1.58922	0.00345724	0.000200644
gene_9055	7	1515078	1518653	-	87084	87084		0.127134	0.896411	0.677113		1.16146	0.0237733	0.000955178		1.28859	0.00354163	0.000213446
gene_13095	14	583532	586458	+	151717	151717		-1.01027	0.117026	0.00757536		-0.327621	0.769145	0.334876		-1.33789	0.00487685	0.000312072
gene_9527	8	226439	227298	+	496402	496402		-0.812164	0.482369	0.159354		-1.05628	0.185314	0.024078		-1.86845	0.00487685	0.000315689
gene_11278	11	194867	198458	+	222426	222426		0.451941	0.621406	0.272402		1.28083	0.134309	0.0116921		1.73277	0.00523917	0.000350837
gene_15309	25	72665	73152	+	10849	10849		-2.1758	7.92108e-18	1.7681e-20		1.28019	8.07035e-07	3.60283e-09		-0.895603	0.00524588	0.000362996
gene_7279	5	2505752	2507372	+	5034	5034		0.682797	0.240743	0.0372134		0.58452	0.527285	0.133005		1.26732	0.00535698	0.000382642
gene_985	1	2280586	2281195	+	502834	502834		1.28862	0.0216856	0.000787392		0.0435328	0.982648	0.924882		1.33215	0.0079682	0.000595682
gene_4377	3	1927837	1930198	+	505501	505501		-1.06811	0.260984	0.0467655		-0.637948	0.529389	0.137074		-1.70606	0.0079682	0.00060473
gene_8962	7	1280285	1282435	-	86843	86843		0.898427	0.157989	0.0148537		0.410674	0.769145	0.312621		1.3091	0.00812205	0.000634535
gene_14647	20	329125	332394	+	98433	98433		-0.0422019	0.959546	0.895028		1.23776	0.0129725	0.00040539		1.19556	0.00826098	0.000663829
gene_10885	10	649834	653162	-	497526	497526		0.102172	0.922104	0.745279		1.105	0.0444979	0.00228449		1.20717	0.00936833	0.000773724
gene_879	1	2032443	2032864	+	489366	489366		-1.89178	0.0171242	0.000493616		0.063999	0.976055	0.891086		-1.82778	0.00945591	0.000802064
gene_7443	6	194245	196068	+	16460	16460		-0.362299	0.688247	0.371283		-0.839964	0.14248	0.0152657		-1.20226	0.0113815	0.000990804
gene_11271	11	178339	179268	-	92966	92966		1.01277	0.141031	0.0122773		0.364621	0.836367	0.452858		1.37739	0.0141493	0.00126333
gene_1052	1	2415505	2417671	-	489504	489504		-0.534004	0.612057	0.263604		-0.817413	0.246231	0.0351758		-1.35142	0.0153761	0.0014179
gene_13798	16	429570	430667	+	9701	9701		1.08308	0.161045	0.0170282		0.463996	0.802528	0.403055		1.54707	0.0153761	0.00144151
gene_3463	2	3786899	3789704	-	315524	315524		0.0971923	0.922104	0.786748		1.27832	0.0611283	0.00354763		1.37551	0.0158403	0.00152039
gene_15768	29	116359	118299	-	100857	100857		0.0624741	0.938821	0.839704		1.09015	0.055627	0.00310419		1.15263	0.0164652	0.00165387
gene_7550	6	437465	438406	+	5227	5227		1.25643	0.341758	0.0762853		-2.93613	0.000137866	1.84641e-06		-1.6797	0.0165846	0.00170288
gene_5660	4	1578738	1580068	+	506511	506511		-1.98805	0.000163467	1.82441e-06		0.621453	0.429323	0.083373		-1.3666	0.0182665	0.00191635
gene_2929	2	2585743	2590222	+	478474	478474		1.17638	0.0262914	0.00105635		-0.0732299	0.963087	0.861247		1.10315	0.0183617	0.00200415
gene_11061	10	1050551	1052415	+	148421	148421		0.186135	0.870939	0.649316		1.26821	0.105204	0.00798424		1.45435	0.0183617	0.00200831
gene_11438	11	542766	544025	-	92163	92163		-0.0258142	0.971856	0.947993		1.44475	0.0375488	0.00167629		1.41894	0.0189344	0.00211322
gene_2090	2	708627	710468	+	284448	284448		0.962007	0.123235	0.00852745		0.152239	0.949967	0.726419		1.11425	0.0269423	0.00306709
gene_12392	13	47292	49143	-	94977	94977		-0.905323	0.240743	0.0380962		-0.324462	0.793615	0.388664		-1.22978	0.0301161	0.00356284
gene_7897	6	1209020	1211070	+	508260	508260		-0.607797	0.522837	0.184115		-0.614489	0.48261	0.10794		-1.22229	0.0301392	0.00363285
gene_947	1	2187195	2189846	-	477106	477106		1.19847	0.0606267	0.00338319		-0.00817458	0.996214	0.986626		1.1903	0.0302285	0.00372014
gene_12219	12	958967	961269	+	8577	8577		0.685898	0.351363	0.083742		0.54451	0.69455	0.240302		1.23041	0.0302285	0.00401966
gene_2959	2	2675796	2676513	+	76992	76992		0.354743	0.567825	0.21722		-1.13388	0.00216751	4.35437e-05		-0.779132	0.0302285	0.00404846
gene_12481	13	249204	251164	-	19554	19554		-1.56846	0.0537812	0.00267103		0.0577763	0.977509	0.894596		-1.51068	0.0302661	0.0041277
gene_12952	14	287653	289283	-	499226	499226		2.2592	1.19181e-05	1.06412e-07		-1.13032	0.110984	0.00891837		1.12889	0.0318749	0.00448241
gene_5693	4	1657513	1660007	+	80150	80150		0.262358	0.828038	0.569321		1.26346	0.178625	0.0227269		1.52582	0.0331113	0.00473018
gene_15863	30	130736	132410	-	488097	488097		-1.05542	0.199601	0.0262867		-0.26038	0.905721	0.563525		-1.3158	0.0376654	0.00546485
gene_3987	3	1038956	1040007	-	517258	517258		-1.08313	0.259973	0.0458435		-0.354693	0.814689	0.425679		-1.43782	0.0382713	0.00563818
gene_8654	7	543991	546812	+	6012	6012		-0.0141136	0.978825	0.966099		1.10573	0.0735411	0.00508878		1.09162	0.039751	0.0059449
gene_5439	4	1074371	1076900	+	3731	3731		0.851768	0.260984	0.0482136		0.400222	0.836367	0.452318		1.25199	0.0455467	0.00691333
gene_7044	5	1911212	1912808	+	82673	82673		0.512337	0.55996	0.212485		0.7132	0.556492	0.147818		1.22554	0.0486648	0.00760388
gene_14912	22	222689	223896	+	321753	321753		-0.154831	0.859132	0.634653		1.16605	0.0422529	0.0019806		1.01122	0.0533142	0.00880636
gene_12681	13	718719	723283	+	499017	499017		-0.738021	0.522837	0.18586		-0.61042	0.654612	0.197978		-1.34844	0.0558391	0.00979267
gene_10384	9	799045	800208	+	497091	497091		-0.289392	0.822841	0.559244		-0.855705	0.272152	0.0437387		-1.1451	0.0558391	0.00982784
gene_10631	9	1360696	1362361	+	7458	7458		1.70996	0.000582539	7.80186e-06		-0.8091	0.328381	0.0535084		0.900862	0.0558391	0.00984662
gene_11902	12	285168	287963	+	234707	234707		-0.344923	0.666507	0.334741		1.35483	0.0137643	0.000485487		1.00991	0.0601692	0.0108956
gene_3610	3	159915	161053	-	77454	77454		1.71129	0.00474765	0.000110595		-0.68388	0.608623	0.168458		1.02741	0.0635563	0.0117749
gene_9996	8	1316816	1318534	-	119301	119301		-1.10168	0.382547	0.094783		-0.411852	0.841989	0.464046		-1.51353	0.0865733	0.017392
gene_8995	7	1360616	1362514	-	509046	509046		-1.05207	0.322988	0.0677699		-0.279624	0.905721	0.572069		-1.33169	0.0869494	0.0176616
gene_955	1	2211390	2213567	+	677	677		-0.858536	0.351363	0.0839194		-0.268784	0.884113	0.521613		-1.12732	0.0898643	0.0186549
gene_14516	20	17361	18862	-	486977	486977		-0.477447	0.794529	0.517863		-1.25621	0.440112	0.0868829		-1.73366	0.0935434	0.0202538
gene_3092	2	2993539	2995149	-	306344	306344		-0.562573	0.62322	0.293525		-0.604923	0.660014	0.203308		-1.1675	0.0961567	0.0211415
gene_13009	14	419146	420566	-	512006	512006		-0.580705	0.305214	0.0619965		1.46786	0.00216751	3.95406e-05		0.887155	0.102932	0.0232057
gene_12162	12	840535	842776	-	93268	93268		-0.280758	0.745621	0.448041		1.21038	0.0719484	0.00471083		0.929617	0.144727	0.03812
gene_15308	25	70982	71551	-	535541	535541		-3.27904	1.20793e-13	5.39254e-16		2.23318	4.17866e-08	9.32736e-11		-1.04585	0.207754	0.0663143
gene_10629	9	1356633	1357707	-	90014	90014		1.78043	0.0208588	0.000698396		-0.966478	0.446545	0.092698		0.81395	0.239511	0.0816828
gene_7631	6	612525	613797	-	508047	508047		-1.35463	0.0280295	0.00118875		0.660679	0.440112	0.0888283		-0.69395	0.308307	0.118485
gene_6041	4	2414493	2418010	-	81633	81633		0.78403	0.400539	0.106966		-1.37964	0.0498962	0.00267301		-0.595606	0.371874	0.157714
gene_8088	6	1642215	1643795	-	435501	435501		-1.5327	0.0652292	0.00378563		2.51438	0.00180665	2.8229e-05		0.981677	0.387701	0.166565
gene_12638	13	616737	617521	-	533861	533861		-2.17279	0.0173399	0.000541873		1.48857	0.132683	0.0112543		-0.684225	0.577149	0.32207
gene_6480	5	579012	581571	-	83753	83753		1.2918	0.161045	0.0174608		-1.55631	0.063542	0.00397137		-0.264508	0.77226	0.598999
gene_2403	2	1428030	1429466	-	76152	76152		1.44658	0.0508159	0.00238199		-1.3364	0.079954	0.005711		0.110183	0.884992	0.780496
gene_3550	3	42556	43916	-	79575	79575		1.80884	0.0371764	0.00165966		-1.68011	0.063542	0.00397072		0.128725	0.884992	0.7837
