# Supplementary material for: Transcriptome reprogramming, epigenetic modifications and alternative splicing orchestrate the tomato root response to the beneficial fungus Trichoderma harzianum
Source: Hortic Res. 2019 Jan 1;6:5. doi: 10.1038/s41438-018-0079-1 (PMC6312540; doi:10.1038/s41438-018-0079-1)
Supplement: Supplementary file 5 — Table S4 [file 41438_2018_79_MOESM5_ESM.xlsx]

## Sheet: Table S4
Transcriptome reprogramming, epigenetic modifications and alternative splicing orchestrate the tomato root response to the beneficial fungus Trichoderma harzianum
Monica De Palma, Maria Salzano, Clizia Villano, Riccardo Aversano, Matteo Lorito, Michelina Ruocco, Teresa Docimo, Anna Lisa Piccinelli, Nunzio D’Agostino*, Marina Tucci*
Table S4. Enriched Processes (Biological Process, BP and Molecular Function, MF) GO categories identified with SOTA cluster gene sets. For each GO term, ID, description, number of total annotated genes, number of significant genes within our dataset and statistical value, are shown.
GO.ID	Term	Number of annotated genes	Significant genes	Statistical value
Cluster 1
BPs
GO:0050896	response to stimulus	308	16	0.00043
GO:0006468	protein phosphorylation	374	13	0.03952
MFs
GO:0001071	nucleic acid binding transcription factor activity	584	26	0.00025
GO:0005215	transporter activity	874	29	0.00941
GO:0017171	serine hydrolase activity	92	6	0.01256
GO:0016301	kinase activity	704	24	0.01289
GO:0004871	signal transducer activity	332	13	0.0226
GO:0016740	transferase activity	1862	39	0.0237833
Cluster 2
BPs
No significant terms were identified
MFs
GO:0005215	transporter activity	874	11	0.00029
GO:0016722	oxidoreductase activity, oxidizing metal ions	23	2	0.00316
GO:0009055	electron carrier activity	96	3	0.0052
GO:0016877	ligase activity, forming carbon-sulfur bonds	37	2	0.00805
GO:0016740	transferase activity	1862	13	0.01563
Cluster 3
BPs
GO:0071554	cell wall organization or biogenesis	29	1	0.036
MFs
GO:0019825	oxygen binding	200	4	0.0015
GO:0046873	metal ion transmembrane transporter activity	116	2	0.0338
GO:0030234	enzyme regulator activity	131	2	0.0422
Cluster 4
BPs
No significant terms were identified
MFs
GO:0016746	transferase activity, transferring acyl groups	194	3	0.0021
GO:0015291	secondary active transmembrane transporter activity	207	2	0.0307
GO:0001071	nucleic acid binding transcription factor activity	584	3	0.0413
Cluster 5
BPs
GO:0071702	organic substance transport	88	5	0.00688
GO:0044710	single-organism metabolic process	621	15	0.01914
MFs
GO:0016491	oxidoreductase activity	796	32	2.8e-05
GO:0005215	transporter activity	874	28	0.0031
GO:0016740	transferase activity	1862	49	0.00621
GO:0016801	hydrolase activity	127	8	0.0135
