# Supplementary material for: Transcriptome reprogramming, epigenetic modifications and alternative splicing orchestrate the tomato root response to the beneficial fungus Trichoderma harzianum
Source: Hortic Res. 2019 Jan 1;6:5. doi: 10.1038/s41438-018-0079-1 (PMC6312540; doi:10.1038/s41438-018-0079-1)
Supplement: Supplementary file 6 — Table S5 [file 41438_2018_79_MOESM6_ESM.xlsx]

## Sheet: Table S5
Transcriptome reprogramming, epigenetic modifications and alternative splicing orchestrate the tomato root response to the beneficial fungus Trichoderma harzianum
Monica De Palma, Maria Salzano, Clizia Villano, Riccardo Aversano, Matteo Lorito, Michelina Ruocco, Teresa Docimo, Anna Lisa Piccinelli, Nunzio D’Agostino*, Marina Tucci*
Table S5. Significantly enriched GO terms of tomato genes affected by splicing events in non inoculated control and T. harzianum T22-inoculated root samples, distributed between molecular function (F) and biological process (P) domains.
GO term	Ontology domain	Description	Number in input list	Number in background/number in reference	P-value	FDR	Gene IDs
24 hpi
Non inoculated
GO:0050896	P	response to stimulus	17	313	2.5e-05	0.0026	// Solyc09g084490.2.1 // Solyc12g097020.1.1 // Solyc09g089490.2.1 // Solyc06g043250.2.1 // Solyc05g013260.1.1 // Solyc09g005420.2.1 // Solyc01g066810.2.1 // Solyc04g007770.2.1 // Solyc01g110330.1.1 // Solyc11g028070.1.1 // Solyc03g117460.1.1 // Solyc12g049040.1.1 // Solyc12g044200.1.1 // Solyc12g099520.1.1 // Solyc01g065820.1.1 // Solyc01g109920.2.1 // Solyc05g046150.2.1
GO:0044238	P	primary metabolic process	64	2595	0.00046	0.031	// Solyc00g042850.1.1 // Solyc01g066930.1.1 // Solyc03g111490.1.1 // Solyc01g080740.1.1 // Solyc08g065200.1.1 // Solyc10g086290.1.1 // Solyc12g049350.1.1 // Solyc06g076170.2.1 // Solyc05g008950.2.1 // Solyc06g009080.1.1 // Solyc09g014470.1.1 // Solyc01g017300.1.1 // Solyc03g083340.1.1 // Solyc11g045090.1.1 // Solyc06g043250.2.1 // Solyc11g019990.1.1 // Solyc12g096740.1.1 // Solyc07g041820.1.1 // …
T22-inoculated
GO:0019222	P	regulation of metabolic process	20	611	0.0021	0.041	// Solyc12g009490.1.1 // Solyc12g042590.1.1 // Solyc02g077390.1.1 // Solyc05g054510.1.1 // Solyc01g081090.1.1 // Solyc12g008830.1.1 // Solyc10g008270.2.1 // Solyc04g078790.2.1 // Solyc10g079220.2.1 // Solyc05g007710.2.1 // Solyc03g115540.1.1 // Solyc01g108950.1.1 // Solyc01g106230.2.1 // Solyc11g072770.1.1 // Solyc08g006240.1.1 // Solyc00g099580.1.1 // Solyc09g005370.1.1 // Solyc12g099720.1.1 // …
GO:0050896	P	response to stimulus	14	313	0.00063	0.041	// Solyc05g046140.2.1 // Solyc04g005700.2.1 // Solyc09g083440.2.1 // Solyc09g007820.1.1 // Solyc11g010150.1.1 // Solyc02g084250.2.1 // Solyc05g047700.1.1 // Solyc03g117450.1.1 // Solyc04g047820.1.1 // Solyc04g081640.1.1 // Solyc04g007830.2.1 // Solyc00g102400.2.1 // Solyc09g084470.2.1 // Solyc10g086670.1.1
48 hpi
T22-inoculated
GO:0004091	F	carboxylesterase activity	15	299	0.0001	0.031	// Solyc05g043330.2.1 // Solyc12g039070.1.1 // Solyc06g064820.2.1 // Solyc02g065260.2.1 // Solyc02g077010.1.1 // Solyc05g055490.1.1 // Solyc01g108780.2.1 // Solyc08g008620.2.1 // Solyc09g014970.2.1 // Solyc01g088580.1.1 // Solyc07g049430.2.1 // Solyc11g005750.1.1 // Solyc07g064170.2.1 // Solyc02g077340.1.1 // Solyc03g114530.2.1
GO:0019825	F	oxygen binding	12	222	0.00026	0.04	// Solyc07g055460.2.1 // Solyc02g080330.2.1 // Solyc09g092590.1.1 // Solyc03g111930.2.1 // Solyc09g066400.1.1 // Solyc02g090290.2.1 // Solyc03g111920.1.1 // Solyc09g092600.2.1 // Solyc04g071780.2.1 // Solyc11g006590.1.1 // Solyc04g071820.2.1 // Solyc04g011690.2.1
72 hpi
Non inoculated
GO:0009058	P	biosynthetic process	31	965	1.2e-05	0.00013	// Solyc10g086290.1.1 // Solyc12g049350.1.1 // Solyc01g081090.1.1 // Solyc06g072520.1.1 // Solyc03g115540.1.1 // Solyc12g011240.1.1 // Solyc12g011120.1.1 // Solyc08g005870.1.1 // Solyc09g015130.2.1 // Solyc04g050810.1.1 // Solyc09g091510.2.1 // Solyc05g054510.1.1 // Solyc00g255510.1.1 // Solyc10g086270.1.1 // Solyc12g099380.1.1 // Solyc01g067340.1.1 // Solyc10g078880.1.1 // Solyc03g059200.1.1 // …
GO:0065007	P	biological regulation	26	768	2.8e-05	0.00028	// Solyc10g086290.1.1 // Solyc12g049350.1.1 // Solyc01g081090.1.1 // Solyc06g072520.1.1 // Solyc03g115540.1.1 // Solyc12g011240.1.1 // Solyc08g005870.1.1 // Solyc10g086600.1.1 // Solyc00g255510.1.1 // Solyc05g054510.1.1 // Solyc10g086270.1.1 // Solyc12g099380.1.1 // Solyc01g067340.1.1 // Solyc03g059200.1.1 // Solyc05g050040.1.1 // Solyc08g006280.1.1 // Solyc08g008480.2.1 // Solyc01g108950.1.1 // …
GO:0050789	P	regulation of biological process	25	742	4.3e-05	0.00039	// Solyc10g086290.1.1 // Solyc12g049350.1.1 // Solyc01g081090.1.1 // Solyc06g072520.1.1 // Solyc03g115540.1.1 // Solyc12g011240.1.1 // Solyc08g005870.1.1 // Solyc00g255510.1.1 // Solyc05g054510.1.1 // Solyc10g086270.1.1 // Solyc12g099380.1.1 // Solyc01g067340.1.1 // Solyc03g059200.1.1 // Solyc05g050040.1.1 // Solyc08g006280.1.1 // Solyc08g008480.2.1 // Solyc01g108950.1.1 // Solyc02g080860.1.1 // …
GO:0009987	P	cellular process	49	2440	0.0038	0.023	// Solyc04g050810.1.1 // Solyc10g086290.1.1 // Solyc12g049350.1.1 // Solyc01g081090.1.1 // Solyc06g072520.1.1 // Solyc05g008950.2.1 // Solyc02g080720.1.1 // Solyc12g011120.1.1 // Solyc11g019990.1.1 // Solyc08g005870.1.1 // Solyc09g015130.2.1 // Solyc00g255510.1.1 // Solyc10g054340.1.1 // Solyc02g005600.1.1 // Solyc05g054510.1.1 // Solyc10g078250.1.1 // Solyc05g007350.1.1 // Solyc07g041960.1.1 // …
GO:0008152	P	metabolic process	69	3665	0.0027	0.018	// Solyc03g095390.1.1 // Solyc08g065200.1.1 // Solyc03g006550.2.1 // Solyc12g049350.1.1 // Solyc01g081090.1.1 // Solyc06g072520.1.1 // Solyc05g008950.2.1 // Solyc02g080720.1.1 // Solyc01g067340.1.1 // Solyc12g011120.1.1 // Solyc10g084890.1.1 // Solyc08g005870.1.1 // Solyc09g015130.2.1 // Solyc10g086600.1.1 // Solyc09g065470.2.1 // Solyc00g255510.1.1 // Solyc09g091510.2.1 // Solyc10g054340.1.1 // …
T22-inoculated
GO:0019825	F	oxygen binding	17	222	3.5e-07	8.3e-05	// Solyc06g066230.2.1 // Solyc10g007860.2.1 // Solyc08g076250.1.1 // Solyc09g092670.2.1 // Solyc04g054250.2.1 // Solyc07g052370.2.1 // Solyc03g111920.1.1 // Solyc01g010260.2.1 // Solyc04g078370.2.1 // Solyc03g111950.2.1 // Solyc02g090350.2.1 // Solyc12g056810.1.1 // Solyc04g054220.2.1 // Solyc09g092600.2.1 // Solyc12g005170.1.1 // Solyc10g087010.1.1 // Solyc03g111940.2.1
